# Supplementary material for: Adrenal cortex expression quantitative trait loci in a German Holstein × Charolais cross
Source: BMC Genet. 2016 Oct 6;17:135. doi: 10.1186/s12863-016-0442-x (PMC5053117; doi:10.1186/s12863-016-0442-x)
Supplement: Additional file 1: — List of eQTL. A complete list of eQTL comprising the chromosomal position and annotation of the SNPs and transcripts as well as the results of the adaptive linear rank test, the Kruskal Wallis-test and ANOVA are provided including the p-values for all tests and the corresponding Benjamini-Hochberg adjusted p-values for the adaptive linear rank test. (XLSX 75 kb) [file 12863_2016_442_MOESM1_ESM.xlsx]

## Sheet: Untitled 17
SNP Name	SNP Chr.	SNP Position	Transcript Cluster Id	Gene Symbol Transcript IPA®	Transcript Cluster Ids targeting the same gene	Gene Name Transcript IPA®	Transcript Chr.	Transcript Strand	Transcript Start	Transcript Stop	eQTL type	adaptive linear rank test	FDR values adaptive linear rank test	ANOVA	Kruskal Wallis-test
BTA-27524-no-rs	9	49397702	12898602	COQ3		coenzyme Q3 methyltransferase	9	+	51053688	51077752	cis	3.62741e-15	4.62424e-07	9.87481e-17	3.62741e-15
BTB-00391886	9	49742929	12898602	COQ3		coenzyme Q3 methyltransferase	9	+	51053688	51077752	cis	3.62741e-15	4.62424e-07	9.87481e-17	3.62741e-15
ARS-BFGL-NGS-69066	11	3765380	12707959	COA5		cytochrome c oxidase assembly factor 5	11	-	3758835	3793387	cis	3.70327e-15	4.62424e-07	2.50127e-18	3.70327e-15
ARS-BFGL-NGS-105634	6	16877946	12873529	CCDC109B		coiled-coil domain containing 109B	6	-	16870812	16966187	cis	3.92742e-14	3.19591e-06	1.13035e-15	3.92742e-14
ARS-BFGL-NGS-106336	19	36736261	12769620	SPATA20		spermatogenesis associated 20	19	-	36799921	36807919	cis	4.26568e-14	3.19591e-06	4.06268e-18	4.26568e-14
BTB-02060764	19	19911128	12901612				9	-	85948710	85961160	trans	5.39785e-14	3.37012e-06	6.04908e-27	8.76098e-20
ARS-BFGL-NGS-52883	0	0	12818629	USP31		ubiquitin specific peptidase 31	25	-	20952034	21028462	NA	1.11308e-13	5.95668e-06	2.82608e-22	9.16335e-18
ARS-BFGL-BAC-14277	11	3803359	12707959	COA5		cytochrome c oxidase assembly factor 5	11	-	3758835	3793387	cis	2.53778e-13	1.18834e-05	8.84467e-16	2.53778e-13
ARS-BFGL-NGS-40286	1	142192985	12683216	TF		transferrin	1	-	136683311	136722309	cis	4.32916e-13	1.4863e-05	9.24223e-16	4.32916e-13
ARS-BFGL-NGS-66860	2	133979803	12776301				2	+	133953069	133956670	cis	4.20717e-13	1.4863e-05	1.20355e-18	5.14709e-14
ARS-BFGL-NGS-5187	19	36773867	12769620	SPATA20		spermatogenesis associated 20	19	-	36799921	36807919	cis	4.3644e-13	1.4863e-05	6.76214e-16	4.3644e-13
ARS-BFGL-NGS-17360	22	162018	12699011				11	+	61716757	61717260	trans	9.51945e-13	2.74312e-05	1.58388e-24	1.60684e-17
BTB-01707875	22	182947	12699011				11	+	61716757	61717260	trans	9.51945e-13	2.74312e-05	1.58388e-24	1.60684e-17
ARS-BFGL-NGS-109297	23	36139914	12806154	ALDH5A1		aldehyde dehydrogenase 5 family, member A1	23	-	32950888	32976657	cis	1.39158e-12	3.72354e-05	7.43406e-14	1.39158e-12
ARS-BFGL-NGS-14858	23	31354655	12806154	ALDH5A1		aldehyde dehydrogenase 5 family, member A1	23	-	32950888	32976657	cis	1.72908e-12	4.31817e-05	2.17847e-12	1.72908e-12
BTA-79479-no-rs	7	61064593	12884353	SNCB		synuclein, beta	7	-	39447681	39456598	cis	3.14171e-12	5.92199e-05	1.48952e-25	1.34417e-17
ARS-BFGL-NGS-14862	9	58044059	12898602	COQ3		coenzyme Q3 methyltransferase	9	+	51053688	51077752	cis	3.16171e-12	5.92199e-05	3.90807e-12	3.16171e-12
BTB-00404043	9	90487574	12901612				9	-	85948710	85961160	cis	3.04576e-12	5.92199e-05	3.35363e-21	1.29183e-16
ARS-BFGL-NGS-30159	17	6191683	12747149	FAM160A1		family with sequence similarity 160, member A1	17	-	6088753	6207768	cis	2.72985e-12	5.92199e-05	9.04156e-13	2.72985e-12
ARS-BFGL-NGS-79791	17	6148697	12747149	FAM160A1		family with sequence similarity 160, member A1	17	-	6088753	6207768	cis	2.72985e-12	5.92199e-05	9.04156e-13	2.72985e-12
BTA-115307-no-rs	9	81545246	12896561	AIG1	D	androgen-induced 1	9	+	81550376	81637200	cis	3.66919e-12	6.54526e-05	2.54472e-15	3.66919e-12
ARS-BFGL-NGS-94999	10	27644999	12697507	Ang4	D	angiogenin, ribonuclease A family, member 4	10	-	26429016	26445589	cis	3.91224e-12	6.6616e-05	3.64353e-13	9.71694e-11
BTB-00375253	8	108845583	12894933	BRINP1		bone morphogenetic protein/retinoic acid inducible neural-specific 1	8	-	110409332	110605777	cis	4.14568e-12	6.74488e-05	2.59372e-12	4.14568e-12
Hapmap59614-ss46526680	23	32948876	12806154	ALDH5A1		aldehyde dehydrogenase 5 family, member A1	23	-	32950888	32976657	cis	4.32125e-12	6.74488e-05	1.70884e-14	4.32125e-12
ARS-BFGL-NGS-92182	8	108524455	12894933	BRINP1		bone morphogenetic protein/retinoic acid inducible neural-specific 1	8	-	110409332	110605777	cis	6.14842e-12	9.21297e-05	5.16891e-13	6.14842e-12
ARS-BFGL-NGS-3314	9	97901467	12898333	SLC22A3		solute carrier family 22 (organic cation transporter), member 3	9	+	97917319	98014739	cis	1.06501e-11	0.000153446	1.68295e-19	4.46505e-13
Hapmap27874-BTA-146513	9	53871363	12898602	COQ3		coenzyme Q3 methyltransferase	9	+	51053688	51077752	cis	1.27442e-11	0.000164623	1.81734e-11	1.27442e-11
ARS-BFGL-NGS-102273	27	212609	12823316	ARHGEF10		Rho guanine nucleotide exchange factor (GEF) 10	27	+	216369	266108	cis	1.24374e-11	0.000164623	2.7939e-13	1.24374e-11
ARS-BFGL-NGS-68177	27	189179	12823316	ARHGEF10		Rho guanine nucleotide exchange factor (GEF) 10	27	+	216369	266108	cis	1.24374e-11	0.000164623	2.7939e-13	1.24374e-11
Hapmap53608-rs29011235	27	169363	12823316	ARHGEF10		Rho guanine nucleotide exchange factor (GEF) 10	27	+	216369	266108	cis	1.81264e-11	0.000226343	2.09992e-13	1.81264e-11
Hapmap26479-BTA-162312	5	44059505	12856688				5	+	47467839	47607154	cis	1.97269e-11	0.000238382	2.04506e-13	1.97269e-11
Hapmap50123-BTA-83561	9	43054017	12898602	COQ3		coenzyme Q3 methyltransferase	9	+	51053688	51077752	cis	2.13515e-11	0.000242376	4.48926e-11	2.13515e-11
ARS-BFGL-NGS-77790	19	30300498	12768112	TMEM220		transmembrane protein 220	19	-	30304818	30322098	cis	2.10933e-11	0.000242376	4.35574e-19	7.8437e-14
BTA-22684-no-rs	18	54450227	12758715	AP2S1		adaptor-related protein complex 2, sigma 1 subunit	18	-	54363679	54373314	cis	2.29499e-11	0.000252859	2.13107e-14	2.29499e-11
ARS-BFGL-NGS-102734	23	25899622	12804655				23	-	25426554	25430162	cis	2.42064e-11	0.000259083	2.10964e-12	2.42064e-11
BTA-83566-no-rs	9	42951879	12898602	COQ3		coenzyme Q3 methyltransferase	9	+	51053688	51077752	cis	2.87349e-11	0.000283271	6.29024e-11	2.87349e-11
ARS-BFGL-BAC-33744	19	33941547	12769620	SPATA20		spermatogenesis associated 20	19	-	36799921	36807919	cis	2.7511e-11	0.000283271	8.22814e-13	2.7511e-11
ARS-BFGL-NGS-11271	26	22913016	12819218	GSTO1	D	glutathione S-transferase omega 1	26	+	25088448	25097722	cis	2.84065e-11	0.000283271	3.39945e-17	1.39362e-13
ARS-BFGL-NGS-71297	19	18351965	12762310				19	+	14759736	14764910	cis	3.04763e-11	0.000292734	1.47239e-17	7.16786e-15
Hapmap24690-BTA-155572	15	31773037	12847968				3	-	28623391	28623702	trans	3.31481e-11	0.000307693	1.59727e-22	5.2873e-16
BTA-118887-no-rs	23	25642674	12801474				23	+	27679384	27692448	cis	3.36764e-11	0.000307693	1.03788e-13	3.36764e-11
ARS-BFGL-NGS-100341	0	0	12898602	COQ3		coenzyme Q3 methyltransferase	9	+	51053688	51077752	NA	3.69398e-11	0.000314498	4.48726e-11	3.69398e-11
ARS-BFGL-NGS-44351	10	28333105	12697507	Ang4	D	angiogenin, ribonuclease A family, member 4	10	-	26429016	26445589	cis	3.61911e-11	0.000314498	9.75652e-12	5.27999e-10
ARS-BFGL-NGS-30310	19	14763072	12762310				19	+	14759736	14764910	cis	3.59454e-11	0.000314498	4.38095e-17	2.17749e-12
ARS-BFGL-NGS-24837	18	14503218	12750457	RPL13		ribosomal protein L13	18	+	14533164	14535553	cis	3.94532e-11	0.000328432	4.9912e-14	3.94532e-11
BTB-00866140	9	88714313	12901612				9	-	85948710	85961160	cis	4.54996e-11	0.000370532	1.16998e-15	4.55232e-13
Hapmap27009-BTA-156880	5	33334061	12856688				5	+	47467839	47607154	cis	5.10503e-11	0.000390282	2.27491e-13	5.10503e-11
Hapmap49791-BTA-90282	7	55866222	12884353	SNCB		synuclein, beta	7	-	39447681	39456598	cis	4.99781e-11	0.000390282	2.04185e-23	1.10233e-16
Hapmap57587-rs29015298	23	32757561	12801474				23	+	27679384	27692448	cis	5.05682e-11	0.000390282	1.4456e-13	5.05682e-11
ARS-BFGL-NGS-20893	17	6669905	12747149	FAM160A1		family with sequence similarity 160, member A1	17	-	6088753	6207768	cis	5.48414e-11	0.00041088	3.60269e-11	5.48414e-11
BTA-79469-no-rs	7	59910601	12884353	SNCB		synuclein, beta	7	-	39447681	39456598	cis	6.18876e-11	0.000454579	1.08537e-22	2.34387e-16
BTB-01239454	7	36906620	12884353	SNCB		synuclein, beta	7	-	39447681	39456598	cis	6.45801e-11	0.000456456	1.59282e-25	2.53755e-17
Hapmap47166-BTA-107072	9	51728403	12898602	COQ3		coenzyme Q3 methyltransferase	9	+	51053688	51077752	cis	6.42179e-11	0.000456456	2.80564e-11	6.42179e-11
ARS-BFGL-BAC-14829	11	14212414	12703781	XDH		xanthine dehydrogenase	11	-	14176297	14236376	cis	6.73411e-11	0.000467157	1.56566e-14	7.51726e-14
ARS-BFGL-NGS-13317	20	36290931	12786127				20	+	35988524	35994134	cis	7.33391e-11	0.000499515	3.96967e-14	4.97299e-13
ARS-BFGL-NGS-98658	22	52113096	12795069	NME6		NME/NM23 nucleoside diphosphate kinase 6	22	+	52126504	52133264	cis	7.48809e-11	0.000500909	8.52878e-13	7.48809e-11
ARS-BFGL-NGS-69094	9	97521014	12898085	MRPL18		mitochondrial ribosomal protein L18	9	+	97493688	97499408	cis	7.74517e-11	0.000509017	1.01152e-10	7.74517e-11
ARS-BFGL-NGS-37528	17	4068215	12747149	FAM160A1		family with sequence similarity 160, member A1	17	-	6088753	6207768	cis	8.2248e-11	0.000529322	5.70845e-11	8.2248e-11
ARS-BFGL-NGS-39980	23	32898092	12806154	ALDH5A1		aldehyde dehydrogenase 5 family, member A1	23	-	32950888	32976657	cis	8.33673e-11	0.000529322	1.85923e-12	8.33673e-11
ARS-BFGL-NGS-46096	10	29836917	12697507	Ang4	D	angiogenin, ribonuclease A family, member 4	10	-	26429016	26445589	cis	9.4004e-11	0.000585306	7.77409e-12	2.40095e-10
ARS-BFGL-NGS-72356	19	36915204	12769620	SPATA20		spermatogenesis associated 20	19	-	36799921	36807919	cis	9.53096e-11	0.000585306	1.04997e-12	9.53096e-11
ARS-BFGL-NGS-12165	27	232640	12823316	ARHGEF10		Rho guanine nucleotide exchange factor (GEF) 10	27	+	216369	266108	cis	9.82798e-11	0.000593811	4.74417e-12	9.82798e-11
BTB-00762122	19	56928376	12761259	SUMO2		small ubiquitin-like modifier 2	19	+	56923970	56930824	cis	1.07632e-10	0.000629995	1.16005e-12	1.07632e-10
Hapmap42220-BTA-46040	19	56889902	12761259	SUMO2		small ubiquitin-like modifier 2	19	+	56923970	56930824	cis	1.07632e-10	0.000629995	1.16005e-12	1.07632e-10
Hapmap47087-BTA-73116	5	27898166	12859196				5	+	29012107	29034478	cis	1.1306e-10	0.000641713	1.09609e-12	1.1306e-10
ARS-BFGL-NGS-5430	20	37838938	12786127				20	+	35988524	35994134	cis	1.124e-10	0.000641713	8.97813e-16	8.42701e-14
Hapmap42734-BTA-93390	5	51787600	12856688				5	+	47467839	47607154	cis	1.22437e-10	0.000668185	9.47491e-14	1.22437e-10
ARS-BFGL-NGS-94999	10	27644999	12697629	Ang4	D	angiogenin, ribonuclease A family, member 4	10	-	26433796	26445634	cis	1.21012e-10	0.000668185	7.35997e-11	5.81473e-10
ARS-BFGL-NGS-36064	26	22257931	12819218	GSTO1	D	glutathione S-transferase omega 1	26	+	25088448	25097722	cis	1.23075e-10	0.000668185	7.58884e-17	4.47136e-13
BTA-06997-rs29021351	9	38828043	12898602	COQ3		coenzyme Q3 methyltransferase	9	+	51053688	51077752	cis	1.33175e-10	0.000691616	4.92552e-10	1.33175e-10
ARS-BFGL-NGS-41013	22	52294063	12795069	NME6		NME/NM23 nucleoside diphosphate kinase 6	22	+	52126504	52133264	cis	1.35149e-10	0.000691616	1.65739e-12	1.35149e-10
ARS-BFGL-NGS-101647	26	22550366	12819218	GSTO1	D	glutathione S-transferase omega 1	26	+	25088448	25097722	cis	1.34603e-10	0.000691616	7.03734e-19	8.74204e-14
Hapmap53405-rs29014382	26	22339074	12819218	GSTO1	D	glutathione S-transferase omega 1	26	+	25088448	25097722	cis	1.34603e-10	0.000691616	7.03734e-19	8.74204e-14
ARS-BFGL-NGS-31629	29	50466342	12831948	POLR2L		polymerase (RNA) II (DNA directed) polypeptide L, 7.6kDa	29	+	50689638	50694425	cis	1.36622e-10	0.000691616	9.96503e-11	1.36622e-10
ARS-BFGL-BAC-5865	23	24117682	12803975	ZFP57		ZFP57 zinc finger protein	23	+	28735237	28740327	cis	1.44329e-10	0.000720889	1.37569e-14	1.44329e-10
ARS-BFGL-NGS-50498	7	36178539	12884353	SNCB		synuclein, beta	7	-	39447681	39456598	cis	1.54355e-10	0.000760822	1.55622e-14	1.37677e-11
ARS-BFGL-NGS-22407	10	30159278	12697629	Ang4	D	angiogenin, ribonuclease A family, member 4	10	-	26433796	26445634	cis	1.64736e-10	0.000801445	4.10541e-08	5.46494e-08
BTA-60918-no-rs	26	23853334	12819218	GSTO1	D	glutathione S-transferase omega 1	26	+	25088448	25097722	cis	1.79031e-10	0.000859824	1.19484e-17	3.87447e-13
ARS-BFGL-NGS-39799	3	109303922	12780864				2	-	5014247	5016211	trans	2.24417e-10	0.00105919	2.08324e-11	2.24417e-10
BTA-59388-no-rs	10	19466902	12697507	Ang4	D	angiogenin, ribonuclease A family, member 4	10	-	26429016	26445589	cis	2.29024e-10	0.00105919	4.4425e-11	1.18934e-09
ARS-BFGL-NGS-88425	23	38206814	12806154	ALDH5A1		aldehyde dehydrogenase 5 family, member A1	23	-	32950888	32976657	cis	2.28196e-10	0.00105919	1.1102e-10	2.28196e-10
Hapmap50523-BTA-98407	5	46741275	12856688				5	+	47467839	47607154	cis	2.34346e-10	0.00107058	2.7835e-12	2.34346e-10
ARS-BFGL-NGS-75531	23	30662593	12806154	ALDH5A1		aldehyde dehydrogenase 5 family, member A1	23	-	32950888	32976657	cis	2.43674e-10	0.00109978	6.94626e-11	2.43674e-10
BTB-01188712	23	45277736	12806610	TMEM14C		transmembrane protein 14C	23	-	45265656	45272354	cis	2.60543e-10	0.00116192	1.90621e-11	2.60543e-10
BTA-98387-no-rs	5	47141525	12856688				5	+	47467839	47607154	cis	2.71137e-10	0.00119494	1.29281e-12	2.71137e-10
ARS-BFGL-BAC-42130	25	34166184	12815000				25	-	27256081	27256928	cis	2.82631e-10	0.00123111	3.51553e-10	2.82631e-10
Hapmap38405-BTA-35996	14	18228964	12725409	FAM83A		family with sequence similarity 83, member A	14	-	18182442	18201276	cis	3.08697e-10	0.0013292	2.00686e-11	3.08697e-10
BTB-00371041	8	101574067	12894933	BRINP1		bone morphogenetic protein/retinoic acid inducible neural-specific 1	8	-	110409332	110605777	cis	3.16328e-10	0.00134658	8.14096e-11	3.16328e-10
BTB-00308737	7	44035288	12884353	SNCB		synuclein, beta	7	-	39447681	39456598	cis	3.3668e-10	0.00141711	2.32982e-19	1.81452e-14
ARS-BFGL-NGS-35045	2	63355675	12783409	MGAT5		mannosyl (alpha-1,6-)-glycoprotein beta-1,6-N-acetyl-glucosaminyltransferase	2	-	63118922	63362056	cis	3.62952e-10	0.00148544	7.41627e-11	3.62952e-10
ARS-BFGL-NGS-89567	8	113227939	12894933	BRINP1		bone morphogenetic protein/retinoic acid inducible neural-specific 1	8	-	110409332	110605777	cis	3.60883e-10	0.00148544	3.50675e-11	3.60883e-10
ARS-BFGL-NGS-6259	26	22059103	12819218	GSTO1	D	glutathione S-transferase omega 1	26	+	25088448	25097722	cis	3.64809e-10	0.00148544	2.71455e-14	2.06517e-12
Hapmap30268-BTA-146895	9	99396544	12898333	SLC22A3		solute carrier family 22 (organic cation transporter), member 3	9	+	97917319	98014739	cis	3.74405e-10	0.00150812	1.43201e-11	1.18424e-10
Hapmap46778-BTA-16201	2	53079518	12784371	LYPD6B		LY6/PLAUR domain containing 6B	2	-	47068529	47302218	cis	4.15446e-10	0.00165563	2.30464e-10	4.15446e-10
ARS-BFGL-NGS-11216	26	30115057	12819218	GSTO1	D	glutathione S-transferase omega 1	26	+	25088448	25097722	cis	4.36307e-10	0.00172046	4.88202e-19	1.34914e-13
BTB-01374162	2	78893301	12784371	LYPD6B		LY6/PLAUR domain containing 6B	2	-	47068529	47302218	cis	4.54067e-10	0.00173568	6.71993e-10	4.54067e-10
BTB-01374180	2	78872254	12784371	LYPD6B		LY6/PLAUR domain containing 6B	2	-	47068529	47302218	cis	4.54067e-10	0.00173568	6.71993e-10	4.54067e-10
BTB-01860738	2	78691609	12784371	LYPD6B		LY6/PLAUR domain containing 6B	2	-	47068529	47302218	cis	4.54067e-10	0.00173568	6.71993e-10	4.54067e-10
BTB-00391519	9	48997819	12898602	COQ3		coenzyme Q3 methyltransferase	9	+	51053688	51077752	cis	4.59857e-10	0.00174006	1.2689e-09	4.59857e-10
BTB-00098380	2	51825396	12784371	LYPD6B		LY6/PLAUR domain containing 6B	2	-	47068529	47302218	cis	4.75909e-10	0.00178279	2.46195e-10	4.75909e-10
BTB-00934644	26	25117278	12819218	GSTO1	D	glutathione S-transferase omega 1	26	+	25088448	25097722	cis	5.01335e-10	0.00185944	4.607e-12	2.53791e-13
BTB-01352842	9	49556408	12898602	COQ3		coenzyme Q3 methyltransferase	9	+	51053688	51077752	cis	5.15245e-10	0.00187393	2.98986e-10	5.15245e-10
ARS-BFGL-NGS-40131	17	9699044	12747149	FAM160A1		family with sequence similarity 160, member A1	17	-	6088753	6207768	cis	5.13709e-10	0.00187393	5.66471e-11	5.13709e-10
BTB-01390921	2	54051242	12784371	LYPD6B		LY6/PLAUR domain containing 6B	2	-	47068529	47302218	cis	5.45037e-10	0.00196322	3.75491e-10	5.45037e-10
BTB-01205481	5	33808700	12859196				5	+	29012107	29034478	cis	5.72982e-10	0.00204422	2.8921e-12	5.72982e-10
ARS-BFGL-NGS-57195	10	20580094	12690195	DHRS1		dehydrogenase/reductase (SDR family) member 1	10	+	20704886	20713841	cis	5.91093e-10	0.00208894	1.60833e-11	5.91093e-10
ARS-BFGL-BAC-14277	11	3803359	12699870	UNC50		unc-50 homolog (C. elegans)	11	+	3793440	3802385	cis	6.3029e-10	0.00217994	3.20739e-11	6.3029e-10
ARS-BFGL-NGS-67872	17	11971465	12747149	FAM160A1		family with sequence similarity 160, member A1	17	-	6088753	6207768	cis	6.30439e-10	0.00217994	9.28373e-11	6.30439e-10
ARS-BFGL-NGS-42983	23	30806829	12806154	ALDH5A1		aldehyde dehydrogenase 5 family, member A1	23	-	32950888	32976657	cis	6.34299e-10	0.00217994	1.4387e-11	6.34299e-10
ARS-BFGL-NGS-100134	23	36594609	12806154	ALDH5A1		aldehyde dehydrogenase 5 family, member A1	23	-	32950888	32976657	cis	6.45026e-10	0.00219665	7.36047e-11	6.45026e-10
ARS-BFGL-NGS-11884	20	36311419	12786794	EGFLAM		EGF-like, fibronectin type III and laminin G domains	20	-	35997622	36178627	cis	6.72647e-10	0.00227007	2.05672e-15	3.01794e-12
Hapmap58334-rs29012728	9	88855919	12901612				9	-	85948710	85961160	cis	6.89626e-10	0.0023066	8.16881e-17	4.00434e-14
ARS-BFGL-NGS-38417	25	1272855	12812085	GNPTG		N-acetylglucosamine-1-phosphate transferase, gamma subunit	25	+	1070474	1080530	cis	7.42206e-10	0.00246049	8.81008e-13	6.22334e-11
Hapmap60503-rs29018741	4	7779209	12852417	CDK14		cyclin-dependent kinase 14	4	+	7844202	8337903	cis	7.61803e-10	0.00248154	3.783e-11	7.61803e-10
ARS-BFGL-BAC-5885	23	31675506	12806154	ALDH5A1		aldehyde dehydrogenase 5 family, member A1	23	-	32950888	32976657	cis	7.57055e-10	0.00248154	1.19232e-09	7.57055e-10
BTA-56432-no-rs	23	33874418	12806154	ALDH5A1		aldehyde dehydrogenase 5 family, member A1	23	-	32950888	32976657	cis	7.7897e-10	0.00251558	1.1569e-10	7.7897e-10
BTB-01843757	9	35343932	12898602	COQ3		coenzyme Q3 methyltransferase	9	+	51053688	51077752	cis	7.93792e-10	0.00254154	7.78495e-10	7.93792e-10
ARS-BFGL-NGS-46096	10	29836917	12697629	Ang4	D	angiogenin, ribonuclease A family, member 4	10	-	26433796	26445634	cis	8.2867e-10	0.00263073	6.28826e-10	1.99266e-09
ARS-BFGL-NGS-44351	10	28333105	12697629	Ang4	D	angiogenin, ribonuclease A family, member 4	10	-	26433796	26445634	cis	8.52137e-10	0.00266014	1.31132e-09	6.32986e-09
ARS-BFGL-NGS-11884	20	36311419	12786127				20	+	35988524	35994134	cis	8.4633e-10	0.00266014	2.17448e-13	4.77971e-11
ARS-BFGL-NGS-27299	9	85002515	12897667	RAB32		RAB32, member RAS oncogene family	9	+	84937643	84969790	cis	8.97403e-10	0.00275552	4.96013e-12	8.97403e-10
BTA-56474-no-rs	23	35452881	12806154	ALDH5A1		aldehyde dehydrogenase 5 family, member A1	23	-	32950888	32976657	cis	8.95623e-10	0.00275552	1.41355e-10	8.95623e-10
Hapmap26414-BTA-146523	9	55574798	12898602	COQ3		coenzyme Q3 methyltransferase	9	+	51053688	51077752	cis	9.22468e-10	0.00280946	6.50256e-10	9.22468e-10
BTA-45152-no-rs	19	36312509	12769620	SPATA20		spermatogenesis associated 20	19	-	36799921	36807919	cis	9.35687e-10	0.00282673	2.79949e-10	9.35687e-10
ARS-BFGL-NGS-10233	5	40274550	12858042	OR6C2		olfactory receptor, family 6, subfamily C, member 2	5	+	58113693	58115581	cis	9.87485e-10	0.00295935	0.000215786	1.09596e-07
BTB-01152078	9	57384683	12898602	COQ3		coenzyme Q3 methyltransferase	9	+	51053688	51077752	cis	1.01061e-09	0.00300462	9.05009e-09	1.01061e-09
ARS-BFGL-NGS-43333	23	28627993	12804655				23	-	25426554	25430162	cis	1.02996e-09	0.00303803	3.18577e-10	1.02996e-09
Hapmap54387-rs29020464	9	97485003	12898085	MRPL18		mitochondrial ribosomal protein L18	9	+	97493688	97499408	cis	1.14618e-09	0.00331381	3.97059e-09	1.14618e-09
ARS-BFGL-NGS-22407	10	30159278	12697507	Ang4	D	angiogenin, ribonuclease A family, member 4	10	-	26429016	26445589	cis	1.15884e-09	0.00331381	7.30763e-09	7.86946e-08
Hapmap54016-rs29022819	23	33376943	12806154	ALDH5A1		aldehyde dehydrogenase 5 family, member A1	23	-	32950888	32976657	cis	1.15101e-09	0.00331381	4.94035e-11	1.15101e-09
Hapmap51875-BTA-110142	26	22526369	12821106	GSTO1	D	glutathione S-transferase omega 1	26	+	25060114	25074160	cis	1.14358e-09	0.00331381	1.51206e-10	1.14358e-09
BTB-00666435	17	476063	12747149	FAM160A1		family with sequence similarity 160, member A1	17	-	6088753	6207768	cis	1.17659e-09	0.00333908	2.39249e-10	1.17659e-09
ARS-BFGL-NGS-61470	29	49009465	12831948	POLR2L		polymerase (RNA) II (DNA directed) polypeptide L, 7.6kDa	29	+	50689638	50694425	cis	1.19291e-09	0.00335994	2.39678e-10	1.19291e-09
ARS-BFGL-NGS-66624	9	60260139	12898602	COQ3		coenzyme Q3 methyltransferase	9	+	51053688	51077752	cis	1.41413e-09	0.00395331	2.10347e-09	1.41413e-09
BTB-01271761	15	29233683	12847968				3	-	28623391	28623702	trans	1.46511e-09	0.00406549	6.48107e-11	4.1453e-10
ARS-BFGL-NGS-40181	7	39267202	12884353	SNCB		synuclein, beta	7	-	39447681	39456598	cis	1.58244e-09	0.00427109	1.71096e-19	1.3562e-15
ARS-BFGL-NGS-55629	17	8331053	12747149	FAM160A1		family with sequence similarity 160, member A1	17	-	6088753	6207768	cis	1.57268e-09	0.00427109	8.47779e-09	1.57268e-09
ARS-BFGL-BAC-28947	23	32811208	12806154	ALDH5A1		aldehyde dehydrogenase 5 family, member A1	23	-	32950888	32976657	cis	1.58481e-09	0.00427109	9.25465e-11	1.58481e-09
ARS-BFGL-NGS-97912	23	40321929	12806154	ALDH5A1		aldehyde dehydrogenase 5 family, member A1	23	-	32950888	32976657	cis	1.55077e-09	0.00427109	3.93629e-09	1.55077e-09
BTB-00462798	3	47820211	12840882	EXTL2		exostosin-like glycosyltransferase 2	3	+	42560283	42578056	cis	1.65792e-09	0.00438731	3.66778e-10	1.65792e-09
ARS-USMARC-Parent-DQ786762-rs29010772	10	81572252	12691151	SLC39A9		solute carrier family 39, member 9	10	+	81533907	81577273	cis	1.66307e-09	0.00438731	7.24257e-11	1.66307e-09
Hapmap49502-BTA-15784	12	13326361	12710739	DNAJC15		DnaJ (Hsp40) homolog, subfamily C, member 15	12	+	13183734	13266310	cis	1.65809e-09	0.00438731	2.83246e-10	1.65809e-09
ARS-BFGL-NGS-5430	20	37838938	12786794	EGFLAM		EGF-like, fibronectin type III and laminin G domains	20	-	35997622	36178627	cis	1.74707e-09	0.00457668	9.34863e-14	7.99939e-12
Hapmap22917-BTC-068800	14	12075830	12725409	FAM83A		family with sequence similarity 83, member A	14	-	18182442	18201276	cis	1.83047e-09	0.00476185	7.0716e-10	1.83047e-09
INRA-378	3	31991477	12842835	ATP5F1		ATP synthase, H+ transporting, mitochondrial Fo complex, subunit B1	3	-	32003749	32020661	cis	1.87783e-09	0.0048412	1.55901e-09	1.87783e-09
ARS-BFGL-NGS-59175	6	20507429	12873529	CCDC109B		coiled-coil domain containing 109B	6	-	16870812	16966187	cis	1.88813e-09	0.0048412	1.03773e-09	1.88813e-09
ARS-BFGL-NGS-34280	8	57952087	12893523				8	-	57963952	58010785	cis	1.89974e-09	0.0048412	2.56286e-09	1.89974e-09
Hapmap47287-BTA-41904	17	71788904	12748161	SNRPD3		small nuclear ribonucleoprotein D3 polypeptide 18kDa	17	-	73479562	73495990	cis	1.9235e-09	0.00486863	1.07359e-11	1.9235e-09
Hapmap47356-BTA-63000	27	39688231	12823831	HGSNAT		heparan-alpha-glucosaminide N-acetyltransferase	27	+	37444200	37480020	cis	2.06461e-09	0.00519072	7.84656e-10	2.06461e-09
BTB-01219349	7	65497498	12884353	SNCB		synuclein, beta	7	-	39447681	39456598	cis	2.08311e-09	0.00520232	4.64874e-14	1.25212e-11
BTA-79476-no-rs	7	60933059	12884353	SNCB		synuclein, beta	7	-	39447681	39456598	cis	2.16692e-09	0.00535353	3.28988e-14	9.19274e-12
UA-IFASA-8851	19	25342668	12767675	P2RX5		purinergic receptor P2X, ligand gated ion channel, 5	19	-	24983317	24996301	cis	2.17224e-09	0.00535353	3.38148e-10	2.17224e-09
Hapmap26409-BTA-143127	5	55803789	12863996	TSFM		Ts translation elongation factor, mitochondrial	5	-	56003067	56011109	cis	2.20243e-09	0.00539246	5.53822e-11	2.20243e-09
ARS-BFGL-NGS-38913	17	73773784	12746191	ZNF74		zinc finger protein 74	17	-	74559799	74568736	cis	2.26492e-09	0.0054739	2.37714e-10	2.26492e-09
UA-IFASA-3769	17	73747101	12746191	ZNF74		zinc finger protein 74	17	-	74559799	74568736	cis	2.26492e-09	0.0054739	2.37714e-10	2.26492e-09
ARS-BFGL-NGS-255	23	43497286	12806154	ALDH5A1		aldehyde dehydrogenase 5 family, member A1	23	-	32950888	32976657	cis	2.32834e-09	0.00559111	2.65135e-09	2.32834e-09
Hapmap40557-BTA-55940	23	22976019	12804655				23	-	25426554	25430162	cis	2.36898e-09	0.00565246	2.74019e-11	2.36898e-09
Hapmap48023-BTA-62139	26	18335079	12823052	MORN4		MORN repeat containing 4	26	-	18660058	18673013	cis	2.44035e-09	0.0057859	2.19602e-09	2.44035e-09
Hapmap44238-BTA-42338	18	14401871	12750457	RPL13		ribosomal protein L13	18	+	14533164	14535553	cis	2.47551e-09	0.00583235	1.62597e-11	2.47551e-09
ARS-BFGL-NGS-3140	6	110111508	12873040	SLC2A9		solute carrier family 2 (facilitated glucose transporter), member 9	6	-	109907497	110067530	cis	2.57479e-09	0.00591739	1.33803e-10	2.57479e-09
BTB-00463178	11	16345034	12703781	XDH		xanthine dehydrogenase	11	-	14176297	14236376	cis	2.56356e-09	0.00591739	2.11732e-09	1.5968e-08
BTB-00463351	11	16374116	12703781	XDH		xanthine dehydrogenase	11	-	14176297	14236376	cis	2.56356e-09	0.00591739	2.11732e-09	1.5968e-08
Hapmap53501-rs29016784	17	64416614	12745564	OAS1		2'-5'-oligoadenylate synthetase 1, 40/46kDa	17	-	63654552	63660159	cis	2.55184e-09	0.00591739	5.76861e-10	2.55184e-09
BTA-118779-no-rs	11	35473575	12703930	LHCGR		luteinizing hormone/choriogonadotropin receptor	11	-	30823435	30887992	cis	2.66834e-09	0.00609499	6.90357e-10	1.13474e-08
BTB-01777254	21	30845579	12793033				21	-	30817544	30818860	cis	2.71792e-09	0.00615707	6.58452e-11	2.71792e-09
ARS-BFGL-NGS-42285	25	20893257	12818629	USP31		ubiquitin specific peptidase 31	25	-	20952034	21028462	cis	2.72839e-09	0.00615707	4.23895e-13	8.25453e-12
ARS-BFGL-NGS-101433	14	16224327	12725409	FAM83A		family with sequence similarity 83, member A	14	-	18182442	18201276	cis	2.8369e-09	0.00636361	6.96407e-10	2.8369e-09
ARS-BFGL-NGS-41080	5	42166749	12856688				5	+	47467839	47607154	cis	2.86629e-09	0.00639127	4.91028e-11	2.86629e-09
BTB-01215782	0	0	12898602	COQ3		coenzyme Q3 methyltransferase	9	+	51053688	51077752	NA	2.92645e-09	0.0064868	4.93611e-09	2.92645e-09
BTB-00684402	17	64461431	12745564	OAS1		2'-5'-oligoadenylate synthetase 1, 40/46kDa	17	-	63654552	63660159	cis	3.00134e-09	0.00661367	3.56885e-09	3.00134e-09
Hapmap45602-BTA-114057	11	30528419	12703930	LHCGR		luteinizing hormone/choriogonadotropin receptor	11	-	30823435	30887992	cis	3.05752e-09	0.00669806	9.43464e-11	1.31891e-09
ARS-BFGL-NGS-40248	23	21615472	12803975	ZFP57		ZFP57 zinc finger protein	23	+	28735237	28740327	cis	3.07853e-09	0.00670488	3.75779e-12	3.07853e-09
ARS-BFGL-BAC-14220	11	13914771	12703781	XDH		xanthine dehydrogenase	11	-	14176297	14236376	cis	3.1059e-09	0.00672539	5.56166e-13	1.26018e-10
UA-IFASA-5621	5	31246762	12856461				5	+	31283919	31283992	cis	3.16472e-09	0.00681337	9.44747e-11	3.16472e-09
Hapmap30604-BTA-163136	23	34575024	12806154	ALDH5A1		aldehyde dehydrogenase 5 family, member A1	23	-	32950888	32976657	cis	3.19366e-09	0.00683639	2.20272e-10	3.19366e-09
ARS-BFGL-NGS-78314	5	52771740	12856688				5	+	47467839	47607154	cis	3.29863e-09	0.00694208	9.70062e-11	3.29863e-09
BTB-01475120	11	59724651	12704196				11	-	49095462	49096946	cis	3.29231e-09	0.00694208	5.36246e-10	3.29231e-09
BTB-01947403	11	59668010	12704196				11	-	49095462	49096946	cis	3.29231e-09	0.00694208	5.36246e-10	3.29231e-09
BTB-01335158	29	12507544	12834106	ANKRD42		ankyrin repeat domain 42	29	-	12492743	12549165	cis	3.42663e-09	0.00717117	1.03124e-10	3.42663e-09
ARS-BFGL-NGS-4744	19	24874614	12767675	P2RX5		purinergic receptor P2X, ligand gated ion channel, 5	19	-	24983317	24996301	cis	3.515e-09	0.0072676	1.51169e-10	3.515e-09
ARS-BFGL-NGS-81462	19	24917540	12767675	P2RX5		purinergic receptor P2X, ligand gated ion channel, 5	19	-	24983317	24996301	cis	3.515e-09	0.0072676	1.51169e-10	3.515e-09
ARS-BFGL-NGS-85703	23	33296630	12806154	ALDH5A1		aldehyde dehydrogenase 5 family, member A1	23	-	32950888	32976657	cis	3.53091e-09	0.0072676	1.34715e-10	3.53091e-09
Hapmap40357-BTA-46514	19	15000767	12761852	PEX12		peroxisomal biogenesis factor 12	19	+	15082271	15086491	cis	3.61613e-09	0.00736211	4.15216e-11	5.31009e-10
Hapmap41549-BTA-46518	19	15038933	12761852	PEX12		peroxisomal biogenesis factor 12	19	+	15082271	15086491	cis	3.61613e-09	0.00736211	4.15216e-11	5.31009e-10
ARS-BFGL-NGS-29788	29	40507958	12830076				29	+	40586462	40590843	cis	3.65954e-09	0.00739301	4.42448e-12	6.92987e-10
ARS-BFGL-NGS-76567	29	47377238	12831948	POLR2L		polymerase (RNA) II (DNA directed) polypeptide L, 7.6kDa	29	+	50689638	50694425	cis	3.67078e-09	0.00739301	4.1662e-07	3.67078e-09
BTB-01401013	8	105695288	12884353	SNCB		synuclein, beta	7	-	39447681	39456598	trans	3.73533e-09	0.00748279	2.22599e-16	4.60383e-13
BTA-59388-no-rs	10	19466902	12697629	Ang4	D	angiogenin, ribonuclease A family, member 4	10	-	26433796	26445634	cis	3.93015e-09	0.00783118	1.15903e-08	4.22174e-08
ARS-BFGL-NGS-56672	5	58583012	12858042	OR6C2		olfactory receptor, family 6, subfamily C, member 2	5	+	58113693	58115581	cis	4.01729e-09	0.00796246	3.24359e-07	4.34086e-09
BTB-00405803	9	90199490	12901612				9	-	85948710	85961160	cis	4.13472e-09	0.00815208	4.46292e-13	4.76371e-11
BTB-01700292	7	62020599	12884353	SNCB		synuclein, beta	7	-	39447681	39456598	cis	4.23413e-09	0.00830437	1.8956e-15	1.24226e-12
ARS-BFGL-NGS-35987	5	60711494	12856688				5	+	47467839	47607154	cis	4.54924e-09	0.00873937	9.05322e-11	4.54924e-09
Hapmap43550-BTA-28784	5	37964220	12908277	GDPD2		glycerophosphodiester phosphodiesterase domain containing 2		-	85309754	85319162	trans	4.4805e-09	0.00873937	5.21386e-09	4.4805e-09
Hapmap51728-BTA-41894	17	6380171	12747149	FAM160A1		family with sequence similarity 160, member A1	17	-	6088753	6207768	cis	4.53854e-09	0.00873937	1.42393e-08	4.53854e-09
ARS-BFGL-NGS-101938	23	31946349	12801474				23	+	27679384	27692448	cis	4.52641e-09	0.00873937	5.05555e-10	4.52641e-09
Hapmap41101-BTA-88647	11	29849981	12703930	LHCGR		luteinizing hormone/choriogonadotropin receptor	11	-	30823435	30887992	cis	4.62464e-09	0.00883889	1.42555e-10	2.01885e-09
BTB-00674231	17	14814012	12747149	FAM160A1		family with sequence similarity 160, member A1	17	-	6088753	6207768	cis	4.65962e-09	0.00886054	7.20958e-10	4.65962e-09
ARS-BFGL-NGS-95196	7	19933529	12883497	HSD11B1L		hydroxysteroid (11-beta) dehydrogenase 1-like	7	-	19836041	19840874	cis	4.74102e-09	0.0089698	1.35155e-10	4.74102e-09
ARS-BFGL-NGS-32858	2	47115547	12784371	LYPD6B		LY6/PLAUR domain containing 6B	2	-	47068529	47302218	cis	4.9625e-09	0.00934165	1.09022e-08	4.9625e-09
ARS-BFGL-NGS-59699	17	7557992	12747149	FAM160A1		family with sequence similarity 160, member A1	17	-	6088753	6207768	cis	5.08096e-09	0.00951682	1.14954e-09	5.08096e-09
ARS-BFGL-NGS-40673	29	49216792	12831948	POLR2L		polymerase (RNA) II (DNA directed) polypeptide L, 7.6kDa	29	+	50689638	50694425	cis	5.13963e-09	0.00957881	2.40575e-07	5.13963e-09
Hapmap39014-BTA-27446	5	50255359	12858042	OR6C2		olfactory receptor, family 6, subfamily C, member 2	5	+	58113693	58115581	cis	5.37003e-09	0.00995867	3.44464e-05	2.67702e-07
ARS-BFGL-NGS-18406	11	24817971	12707532	COX7A2L		cytochrome c oxidase subunit VIIa polypeptide 2 like	11	-	24824238	24836596	cis	5.44147e-09	0.00999222	4.62134e-10	1.38777e-09
BTA-42221-no-rs	17	14782322	12747149	FAM160A1		family with sequence similarity 160, member A1	17	-	6088753	6207768	cis	5.43846e-09	0.00999222	1.2937e-09	5.43846e-09
BTA-81631-no-rs	23	23780769	12803975	ZFP57		ZFP57 zinc finger protein	23	+	28735237	28740327	cis	5.5847e-09	0.0102052	1.01277e-10	5.5847e-09
ARS-BFGL-NGS-27092	9	81708099	12896561	AIG1	D	androgen-induced 1	9	+	81550376	81637200	cis	5.75436e-09	0.0104642	5.07379e-10	5.75436e-09
UA-IFASA-6229	23	31485437	12805079	HIST1H2AC		histone cluster 1, H2ac	23	-	31579041	31589224	cis	5.79156e-09	0.010481	2.07931e-10	5.79156e-09
ARS-BFGL-NGS-61484	29	47455052	12831948	POLR2L		polymerase (RNA) II (DNA directed) polypeptide L, 7.6kDa	29	+	50689638	50694425	cis	5.81955e-09	0.010481	4.46024e-07	5.81955e-09
BTB-01152124	9	57412955	12898602	COQ3		coenzyme Q3 methyltransferase	9	+	51053688	51077752	cis	5.84989e-09	0.0104852	1.11432e-08	5.84989e-09
BTB-01704990	3	40654331	12840882	EXTL2		exostosin-like glycosyltransferase 2	3	+	42560283	42578056	cis	6.07045e-09	0.0107774	2.33804e-09	6.07045e-09
BTB-01138108	15	26138126	12847968				3	-	28623391	28623702	trans	6.06312e-09	0.0107774	3.71838e-11	9.86905e-11
BTB-00403209	9	91120724	12901612				9	-	85948710	85961160	cis	6.21797e-09	0.0109872	1.04491e-13	8.6175e-12
BTB-01352726	9	49487154	12898602	COQ3		coenzyme Q3 methyltransferase	9	+	51053688	51077752	cis	6.32909e-09	0.0111311	1.50098e-09	6.32909e-09
Hapmap38969-BTA-58311	1	154602704	12683216	TF		transferrin	1	-	136683311	136722309	cis	6.46244e-09	0.0111561	1.99686e-09	6.46244e-09
ARS-BFGL-NGS-29553	6	15668900	12873529	CCDC109B		coiled-coil domain containing 109B	6	-	16870812	16966187	cis	6.42904e-09	0.0111561	1.16861e-09	6.42904e-09
BTA-43073-no-rs	18	37783787	12757637	NQO1		NAD(P)H dehydrogenase, quinone 1	18	-	36911356	36924689	cis	6.39501e-09	0.0111561	4.08205e-14	4.67341e-13
ARS-BFGL-NGS-5577	26	22215515	12819218	GSTO1	D	glutathione S-transferase omega 1	26	+	25088448	25097722	cis	6.43387e-09	0.0111561	2.45852e-14	8.61344e-12
BTB-00396747	9	61292190	12898602	COQ3		coenzyme Q3 methyltransferase	9	+	51053688	51077752	cis	6.54051e-09	0.0111621	9.55153e-09	6.54051e-09
BTA-65330-no-rs	10	33877992	12697507	Ang4	D	angiogenin, ribonuclease A family, member 4	10	-	26429016	26445589	cis	6.55528e-09	0.0111621	2.19259e-08	2.50982e-07
ARS-BFGL-NGS-15269	11	29578421	12707532	COX7A2L		cytochrome c oxidase subunit VIIa polypeptide 2 like	11	-	24824238	24836596	cis	6.50901e-09	0.0111621	3.55076e-09	3.59025e-09
ARS-BFGL-NGS-6949	10	20388692	12697004	C15orf59		chromosome 15 open reading frame 59	10	-	20379748	20392155	cis	6.61026e-09	0.0112048	2.09236e-10	6.61026e-09
ARS-BFGL-NGS-36930	6	107482728	12870946	TMEM128		transmembrane protein 128	6	+	107477962	107493240	cis	6.88188e-09	0.0116126	4.38181e-13	2.15114e-10
Hapmap49686-BTA-62976	27	38522773	12823831	HGSNAT		heparan-alpha-glucosaminide N-acetyltransferase	27	+	37444200	37480020	cis	7.25993e-09	0.0121956	1.75239e-09	7.25993e-09
ARS-BFGL-NGS-87461	19	32055843	12763206	ZSWIM7		zinc finger, SWIM-type containing 7	19	+	34074742	34084352	cis	7.30936e-09	0.0122238	7.41186e-09	7.30936e-09
BTB-00057251	1	129007020	12683216	TF		transferrin	1	-	136683311	136722309	cis	7.40035e-09	0.012321	1.45695e-09	7.40035e-09
ARS-BFGL-NGS-13317	20	36290931	12786794	EGFLAM		EGF-like, fibronectin type III and laminin G domains	20	-	35997622	36178627	cis	7.64515e-09	0.0126164	1.73466e-12	2.11312e-11
Hapmap32120-BTA-155825	23	25194666	12804655				23	-	25426554	25430162	cis	7.61431e-09	0.0126164	9.08949e-09	7.61431e-09
ARS-BFGL-NGS-102625	26	18193246	12823052	MORN4		MORN repeat containing 4	26	-	18660058	18673013	cis	7.83157e-09	0.0128674	7.53441e-10	7.83157e-09
Hapmap41748-BTA-108916	1	140920366	12680435	FAM3B		family with sequence similarity 3, member B	1	+	143048268	143143545	cis	7.90426e-09	0.0129117	5.61391e-09	1.4286e-07
ARS-BFGL-NGS-56458	17	69360236	12746191	ZNF74		zinc finger protein 74	17	-	74559799	74568736	cis	7.92749e-09	0.0129117	9.67734e-10	7.92749e-09
BTB-01274050	2	53161676	12784371	LYPD6B		LY6/PLAUR domain containing 6B	2	-	47068529	47302218	cis	8.33985e-09	0.0135245	3.69832e-09	8.33985e-09
Hapmap23035-BTA-91056	25	32887168	12815000				25	-	27256081	27256928	cis	8.68282e-09	0.01402	4.44081e-09	8.68282e-09
Hapmap41133-BTA-103830	7	65331073	12884353	SNCB		synuclein, beta	7	-	39447681	39456598	cis	8.76856e-09	0.0140977	1.75639e-11	2.98701e-10
Hapmap49071-BTA-17699	5	92618397	12857956				5	+	95397671	95422813	cis	8.90674e-09	0.0142587	4.4168e-10	8.90674e-09
Hapmap31593-BTC-028730	25	31319452	12815000				25	-	27256081	27256928	cis	9.52854e-09	0.0151892	9.75474e-09	9.52854e-09
ARS-BFGL-NGS-4763	5	56585423	12863996	TSFM		Ts translation elongation factor, mitochondrial	5	-	56003067	56011109	cis	1.00782e-08	0.0159973	1.13607e-09	1.00782e-08
Hapmap48631-BTA-117251	2	47084459	12784371	LYPD6B		LY6/PLAUR domain containing 6B	2	-	47068529	47302218	cis	1.01437e-08	0.0160333	4.17319e-08	1.01437e-08
ARS-BFGL-NGS-105884	1	149123433	12683216	TF		transferrin	1	-	136683311	136722309	cis	1.0251e-08	0.0160674	8.58458e-10	1.0251e-08
ARS-BFGL-NGS-53488	5	38106808	12856688				5	+	47467839	47607154	cis	1.02236e-08	0.0160674	2.31984e-10	1.02236e-08
Hapmap45359-BTA-47978	2	68231252	12780097	LYPD6		LY6/PLAUR domain containing 6	2	-	46723405	46759004	cis	1.03438e-08	0.0161453	6.52432e-09	1.03438e-08
ARS-BFGL-NGS-108913	14	16015924	12725409	FAM83A		family with sequence similarity 83, member A	14	-	18182442	18201276	cis	1.0537e-08	0.0163786	5.23614e-10	1.0537e-08
ARS-BFGL-NGS-104746	5	56618321	12864535	OS9		osteosarcoma amplified 9, endoplasmic reticulum lectin	5	-	56070690	56104924	cis	1.09671e-08	0.0169767	8.93612e-11	2.69948e-09
ARS-BFGL-NGS-100756	2	65279621	12784371	LYPD6B		LY6/PLAUR domain containing 6B	2	-	47068529	47302218	cis	1.10289e-08	0.0170021	1.06907e-08	1.10289e-08
ARS-BFGL-NGS-5653	23	45245295	12806610	TMEM14C		transmembrane protein 14C	23	-	45265656	45272354	cis	1.13087e-08	0.0172911	1.32899e-09	1.13087e-08
ARS-BFGL-NGS-25002	29	49193203	12831948	POLR2L		polymerase (RNA) II (DNA directed) polypeptide L, 7.6kDa	29	+	50689638	50694425	cis	1.12998e-08	0.0172911	5.50137e-07	1.12998e-08
ARS-BFGL-NGS-26917	7	39327370	12884353	SNCB		synuclein, beta	7	-	39447681	39456598	cis	1.14686e-08	0.0174273	1.57901e-10	1.20489e-09
ARS-BFGL-NGS-75967	25	27117547	12815000				25	-	27256081	27256928	cis	1.14908e-08	0.0174273	7.58998e-10	1.14908e-08
Hapmap56897-rs29010055	2	109839219	12780982	NHEJ1		nonhomologous end-joining factor 1	2	-	107742904	107834901	cis	1.18987e-08	0.0179731	5.01678e-10	2.76439e-08
Hapmap48825-BTA-60019	25	33920843	12815000				25	-	27256081	27256928	cis	1.23364e-08	0.0185594	8.09529e-09	1.23364e-08
ARS-BFGL-NGS-105321	2	56040478	12784371	LYPD6B		LY6/PLAUR domain containing 6B	2	-	47068529	47302218	cis	1.24762e-08	0.0186947	7.07194e-09	1.24762e-08
ARS-BFGL-NGS-18407	2	77175718	12784371	LYPD6B		LY6/PLAUR domain containing 6B	2	-	47068529	47302218	cis	1.25357e-08	0.018709	1.76663e-08	1.25357e-08
BTA-118887-no-rs	23	25642674	12806498				23	-	30153493	30156796	cis	1.265e-08	0.0188047	1.01454e-09	4.47526e-09
Hapmap46632-BTA-89801	11	37954548	12703930	LHCGR		luteinizing hormone/choriogonadotropin receptor	11	-	30823435	30887992	cis	1.35466e-08	0.0200579	3.65729e-08	4.38219e-07
BTA-100330-no-rs	9	46089759	12898602	COQ3		coenzyme Q3 methyltransferase	9	+	51053688	51077752	cis	1.36598e-08	0.0200669	4.55923e-08	1.36598e-08
Hapmap35192-BES9_Contig552_1143	9	46118697	12898602	COQ3		coenzyme Q3 methyltransferase	9	+	51053688	51077752	cis	1.36598e-08	0.0200669	4.55923e-08	1.36598e-08
ARS-BFGL-NGS-59981	23	29240771	12804655				23	-	25426554	25430162	cis	1.38755e-08	0.0203041	1.43636e-08	1.38755e-08
ARS-BFGL-NGS-107103	7	57554684	12884453				7	-	41790197	41806517	cis	1.42262e-08	0.0207363	3.29287e-08	6.26328e-07
Hapmap51957-BTA-83206	9	32875485	12898602	COQ3		coenzyme Q3 methyltransferase	9	+	51053688	51077752	cis	1.44376e-08	0.0209629	3.23236e-08	1.44376e-08
BTB-01191963	22	972161	12699011				11	+	61716757	61717260	trans	1.45262e-08	0.0210101	4.85196e-08	7.52349e-08
ARS-BFGL-NGS-22488	21	59325954	12789530	Ifi27		interferon, alpha-inducible protein 27	21	+	59330563	59336765	cis	1.47247e-08	0.0212153	2.08388e-08	1.47247e-08
ARS-BFGL-NGS-5134	7	61196630	12884353	SNCB		synuclein, beta	7	-	39447681	39456598	cis	1.5165e-08	0.021766	5.36861e-16	9.20316e-13
Hapmap36214-SCAFFOLD145184_7453	7	65577310	12884453				7	-	41790197	41806517	cis	1.60175e-08	0.0226917	6.89284e-10	1.55893e-08
Hapmap51426-BTA-24748	7	36374272	12884353	SNCB		synuclein, beta	7	-	39447681	39456598	cis	1.60029e-08	0.0226917	6.73891e-15	6.11415e-13
ARS-BFGL-NGS-16818	11	7559695	12703781	XDH		xanthine dehydrogenase	11	-	14176297	14236376	cis	1.60523e-08	0.0226917	5.28388e-11	2.47443e-10
ARS-BFGL-NGS-21563	11	16404805	12703781	XDH		xanthine dehydrogenase	11	-	14176297	14236376	cis	1.60105e-08	0.0226917	1.71767e-07	7.56211e-08
ARS-BFGL-NGS-13586	3	15380518	12836616	UBE2Q1		ubiquitin-conjugating enzyme E2Q family member 1	3	+	16079927	16088723	cis	1.61804e-08	0.0227868	3.24203e-09	1.61804e-08
ARS-BFGL-NGS-4798	1	154109345	12683216	TF		transferrin	1	-	136683311	136722309	cis	1.6647e-08	0.023269	3.57582e-09	1.6647e-08
BTB-00931014	26	20772573	12821106	GSTO1	D	glutathione S-transferase omega 1	26	+	25060114	25074160	cis	1.66469e-08	0.023269	1.09003e-09	1.66469e-08
ARS-BFGL-NGS-98588	5	42436216	12856688				5	+	47467839	47607154	cis	1.68571e-08	0.0234751	1.6157e-09	1.68571e-08
ARS-BFGL-NGS-25104	18	56364657	12758715	AP2S1		adaptor-related protein complex 2, sigma 1 subunit	18	-	54363679	54373314	cis	1.72815e-08	0.0239769	3.53216e-10	1.72815e-08
ARS-BFGL-BAC-5885	23	31675506	12803975	ZFP57		ZFP57 zinc finger protein	23	+	28735237	28740327	cis	1.76407e-08	0.024385	1.12017e-10	1.76407e-08
ARS-BFGL-NGS-9747	5	72185576	12856688				5	+	47467839	47607154	cis	1.7732e-08	0.0244211	1.47161e-10	1.7732e-08
Hapmap40806-BTA-77302	10	81648739	12691151	SLC39A9		solute carrier family 39, member 9	10	+	81533907	81577273	cis	1.78717e-08	0.0245233	1.36349e-10	1.78717e-08
ARS-BFGL-NGS-57507	17	69005486	12746191	ZNF74		zinc finger protein 74	17	-	74559799	74568736	cis	1.88833e-08	0.0258169	2.26926e-09	1.88833e-08
BTB-01495858	5	33981125	12859196				5	+	29012107	29034478	cis	1.91869e-08	0.0260368	1.69131e-08	1.91869e-08
ARS-BFGL-NGS-94413	7	43941988	12884353	SNCB		synuclein, beta	7	-	39447681	39456598	cis	1.93917e-08	0.0260368	3.13288e-14	2.21741e-11
ARS-BFGL-NGS-103597	22	51967543	12795069	NME6		NME/NM23 nucleoside diphosphate kinase 6	22	+	52126504	52133264	cis	1.93467e-08	0.0260368	9.60167e-10	1.93467e-08
ARS-BFGL-NGS-24963	22	52056494	12795069	NME6		NME/NM23 nucleoside diphosphate kinase 6	22	+	52126504	52133264	cis	1.93467e-08	0.0260368	9.60167e-10	1.93467e-08
Hapmap43880-BTA-54826	22	52355321	12795069	NME6		NME/NM23 nucleoside diphosphate kinase 6	22	+	52126504	52133264	cis	1.93492e-08	0.0260368	2.19296e-09	1.93492e-08
BTB-00306845	7	41466011	12884353	SNCB		synuclein, beta	7	-	39447681	39456598	cis	2.00674e-08	0.0268478	1.85755e-10	1.80728e-09
ARS-BFGL-NGS-83192	23	35642738	12806610	TMEM14C		transmembrane protein 14C	23	-	45265656	45272354	cis	2.02097e-08	0.026942	1.49176e-08	2.02097e-08
BTB-00152595	3	101942771	12760156				18	-	19322171	19322425	trans	2.05441e-08	0.0272907	1.01378e-08	2.05441e-08
Hapmap38160-BTA-46571	19	19534658	12763389	CYB5D2		cytochrome b5 domain containing 2	19	+	25323228	25329516	cis	2.07415e-08	0.0274555	2.69378e-10	5.50475e-10
BTB-01438088	9	11867269	12899855	OOEP		oocyte expressed protein	9	-	12981372	12982550	cis	2.08248e-08	0.0274687	2.13372e-09	2.08248e-08
Hapmap41584-BTA-56031	23	24939249	12806498				23	-	30153493	30156796	cis	2.10088e-08	0.0276142	9.93302e-09	3.58657e-08
ARS-BFGL-NGS-69066	11	3765380	12699870	UNC50		unc-50 homolog (C. elegans)	11	+	3793440	3802385	cis	2.11567e-08	0.0277114	2.72933e-09	2.11567e-08
Hapmap30171-BTC-063976	14	11983913	12725409	FAM83A		family with sequence similarity 83, member A	14	-	18182442	18201276	cis	2.18494e-08	0.028519	3.37078e-09	2.18494e-08
ARS-BFGL-NGS-40444	2	122409628	12779157	PTP4A2		protein tyrosine phosphatase type IVA, member 2	2	+	122350144	122359918	cis	2.23257e-08	0.0290395	2.04077e-09	2.23257e-08
Hapmap24932-BTC-015659	25	2152451	12816117	TSR3		TSR3, 20S rRNA accumulation, homolog (S. cerevisiae)	25	-	1067753	1070205	cis	2.28219e-08	0.0295822	2.95622e-11	5.80438e-09
ARS-BFGL-NGS-3967	7	55792363	12884353	SNCB		synuclein, beta	7	-	39447681	39456598	cis	2.30107e-08	0.029724	4.1564e-06	1.54723e-06
ARS-BFGL-NGS-19848	10	20932671	12693416	DHRS4		dehydrogenase/reductase (SDR family) member 4	10	-	20922259	20934417	cis	2.33228e-08	0.0299208	3.76939e-11	2.33228e-08
ARS-BFGL-NGS-52654	10	20899486	12693416	DHRS4		dehydrogenase/reductase (SDR family) member 4	10	-	20922259	20934417	cis	2.33228e-08	0.0299208	3.76939e-11	2.33228e-08
ARS-BFGL-NGS-29237	5	96761879	12857956				5	+	95397671	95422813	cis	2.35833e-08	0.0301518	1.89272e-08	2.35833e-08
BTB-01129804	7	57887001	12884353	SNCB		synuclein, beta	7	-	39447681	39456598	cis	2.37431e-08	0.0302528	2.06695e-09	5.43179e-09
UA-IFASA-2241	2	79158290	12784371	LYPD6B		LY6/PLAUR domain containing 6B	2	-	47068529	47302218	cis	2.43624e-08	0.0309367	3.01387e-08	2.43624e-08
BTA-115307-no-rs	9	81545246	12896573	AIG1	D	androgen-induced 1	9	+	81668203	81830412	cis	2.46232e-08	0.0310881	3.55167e-10	2.46232e-08
ARS-BFGL-NGS-4240	23	28087630	12804655				23	-	25426554	25430162	cis	2.46476e-08	0.0310881	1.43973e-11	2.46476e-08
ARS-BFGL-NGS-28385	25	28049888	12815000				25	-	27256081	27256928	cis	2.51336e-08	0.0315947	2.7184e-08	2.51336e-08
Hapmap43924-BTA-73528	5	51860369	12858042	OR6C2		olfactory receptor, family 6, subfamily C, member 2	5	+	58113693	58115581	cis	2.52403e-08	0.0316227	0.00333183	3.11529e-06
ARS-BFGL-NGS-92069	10	15459816	12697507	Ang4	D	angiogenin, ribonuclease A family, member 4	10	-	26429016	26445589	cis	2.67149e-08	0.0333586	4.21126e-08	2.07119e-07
Hapmap54661-rs29015754	19	42252751	12769620	SPATA20		spermatogenesis associated 20	19	-	36799921	36807919	cis	2.68185e-08	0.0333767	1.63205e-08	2.68185e-08
BTB-00108873	2	107432879	12776290	CYP27A1		cytochrome P450, family 27, subfamily A, polypeptide 1	2	+	107462687	107504971	cis	2.70664e-08	0.0334007	2.53502e-10	2.70664e-08
Hapmap38321-BTA-48884	2	107409737	12776290	CYP27A1		cytochrome P450, family 27, subfamily A, polypeptide 1	2	+	107462687	107504971	cis	2.70664e-08	0.0334007	2.53502e-10	2.70664e-08
ARS-BFGL-NGS-97709	18	1680104	12752785	COG4		component of oligomeric golgi complex 4	18	+	1655994	1681102	cis	2.71052e-08	0.0334007	6.76801e-08	2.71052e-08
Hapmap42755-BTA-99683	7	35433379	12884353	SNCB		synuclein, beta	7	-	39447681	39456598	cis	2.81229e-08	0.0345411	3.83867e-09	5.98036e-09
ARS-BFGL-NGS-34007	18	62396664	12751283				18	+	63412389	63421511	cis	2.82302e-08	0.0345596	3.49477e-09	2.82302e-08
ARS-BFGL-NGS-23847	2	75001159	12784371	LYPD6B		LY6/PLAUR domain containing 6B	2	-	47068529	47302218	cis	2.86814e-08	0.0347711	1.823e-08	2.86814e-08
Hapmap42860-BTA-17231	9	40400556	12899078	METTL24		methyltransferase like 24	9	+	40335194	40462569	cis	2.86386e-08	0.0347711	3.87649e-10	2.86386e-08
BTA-32199-no-rs	13	30530185	12713572	VIM		vimentin	13	+	31945012	31952941	cis	2.85544e-08	0.0347711	3.89049e-06	2.71164e-07
Hapmap50373-BTA-48875	2	108056708	12780982	NHEJ1		nonhomologous end-joining factor 1	2	-	107742904	107834901	cis	2.94855e-08	0.0354779	1.99266e-07	4.22031e-06
ARS-BFGL-NGS-100875	5	69956249	12856688				5	+	47467839	47607154	cis	2.94738e-08	0.0354779	6.58527e-10	2.94738e-08
UA-IFASA-8172	7	19827852	12883497	HSD11B1L		hydroxysteroid (11-beta) dehydrogenase 1-like	7	-	19836041	19840874	cis	2.96433e-08	0.0354779	1.73126e-09	2.96433e-08
Hapmap38970-BTA-59641	25	17245976	12818629	USP31		ubiquitin specific peptidase 31	25	-	20952034	21028462	cis	2.95671e-08	0.0354779	5.60699e-10	4.5106e-09
Hapmap58633-rs29009713	5	97828652	12857956				5	+	95397671	95422813	cis	3.0073e-08	0.0358776	1.28069e-09	3.0073e-08
ARS-BFGL-BAC-31823	18	37745427	12757637	NQO1		NAD(P)H dehydrogenase, quinone 1	18	-	36911356	36924689	cis	3.02938e-08	0.0360263	5.9137e-10	8.8275e-10
BTB-01207246	7	42845260	12884353	SNCB		synuclein, beta	7	-	39447681	39456598	cis	3.082e-08	0.036536	1.13611e-09	2.70957e-09
ARS-BFGL-NGS-94999	10	27644999	12697204	RNASE4		ribonuclease, RNase A family, 4	10	-	26423864	26445603	cis	3.11471e-08	0.0368073	3.01203e-09	3.11471e-08
Hapmap39778-BTA-73848	14	80983068	12722170	C8orf59		chromosome 8 open reading frame 59	14	+	79754128	79759227	cis	3.12666e-08	0.0368324	2.27993e-08	8.02769e-08
BTA-122405-no-rs	26	27317513	12821106	GSTO1	D	glutathione S-transferase omega 1	26	+	25060114	25074160	cis	3.19487e-08	0.0375179	1.38313e-09	3.19487e-08
ARS-BFGL-NGS-27929	14	79834107	12722170	C8orf59		chromosome 8 open reading frame 59	14	+	79754128	79759227	cis	3.20714e-08	0.0375383	1.05791e-10	1.935e-09
UA-IFASA-6550	19	15060100	12761852	PEX12		peroxisomal biogenesis factor 12	19	+	15082271	15086491	cis	3.21665e-08	0.0375383	5.17098e-10	2.82854e-09
Hapmap48888-BTA-77296	0	0	12691151	SLC39A9		solute carrier family 39, member 9	10	+	81533907	81577273	NA	3.27495e-08	0.0381	1.48176e-10	3.27495e-08
Hapmap39351-BTA-71190	4	71031890	12849898	CYCS		cytochrome c, somatic	4	+	71186306	71189109	cis	3.29868e-08	0.0381392	1.84286e-10	3.29868e-08
Hapmap42648-BTA-71195	4	71061224	12849898	CYCS		cytochrome c, somatic	4	+	71186306	71189109	cis	3.29868e-08	0.0381392	1.84286e-10	3.29868e-08
BTB-01207331	7	42872963	12884353	SNCB		synuclein, beta	7	-	39447681	39456598	cis	3.34204e-08	0.0385216	5.21699e-10	1.81343e-09
Hapmap47854-BTA-119090	1	147550991	12683216	TF		transferrin	1	-	136683311	136722309	cis	3.35915e-08	0.0386	4.04554e-09	3.35915e-08
BTB-01390921	2	54051242	12780097	LYPD6		LY6/PLAUR domain containing 6	2	-	46723405	46759004	cis	3.48552e-08	0.0399297	8.29031e-09	3.48552e-08
Hapmap40557-BTA-55940	23	22976019	12806203	GSTA4		glutathione S-transferase alpha 4	23	-	24963227	24977291	cis	3.50973e-08	0.0400844	1.59392e-08	3.50973e-08
ARS-BFGL-NGS-15846	8	65499675	12893075	BIN3		bridging integrator 3	8	-	70429461	70480013	cis	3.5482e-08	0.0401565	9.65371e-09	3.5482e-08
ARS-BFGL-NGS-94847	17	19531885	12742595	MGARP		mitochondria-localized glutamic acid-rich protein	17	+	18709903	18721279	cis	3.54059e-08	0.0401565	5.63884e-12	7.81169e-11
ARS-BFGL-NGS-63889	25	34945286	12815000				25	-	27256081	27256928	cis	3.52795e-08	0.0401565	4.2048e-08	3.52795e-08
BTB-00673337	17	12517208	12747149	FAM160A1		family with sequence similarity 160, member A1	17	-	6088753	6207768	cis	3.59098e-08	0.0405183	3.89496e-08	3.59098e-08
BTA-32517-no-rs	13	43009513	12714489				13	+	43149710	43170236	cis	3.66831e-08	0.0412665	1.86442e-09	3.66831e-08
Hapmap46741-BTA-00625	14	13680187	12725409	FAM83A		family with sequence similarity 83, member A	14	-	18182442	18201276	cis	3.74292e-08	0.0419798	7.81997e-08	3.74292e-08
ARS-BFGL-NGS-40523	19	33112218	12763206	ZSWIM7		zinc finger, SWIM-type containing 7	19	+	34074742	34084352	cis	3.77714e-08	0.0422371	2.42373e-08	3.77714e-08
Hapmap34316-BES5_Contig205_709	2	53113209	12784371	LYPD6B		LY6/PLAUR domain containing 6B	2	-	47068529	47302218	cis	3.89362e-08	0.0429446	3.30676e-08	3.89362e-08
BTA-05094-no-rs	11	71875910	12704196				11	-	49095462	49096946	cis	3.885e-08	0.0429446	4.62109e-09	3.885e-08
Hapmap35910-SCAFFOLD37470_667	19	32171476	12763206	ZSWIM7		zinc finger, SWIM-type containing 7	19	+	34074742	34084352	cis	3.88804e-08	0.0429446	5.38089e-08	3.88804e-08
ARS-BFGL-NGS-36606	20	39484887	12786127				20	+	35988524	35994134	cis	3.89689e-08	0.0429446	1.46065e-12	1.693e-10
ARS-BFGL-NGS-31416	23	24157504	12801474				23	+	27679384	27692448	cis	3.89773e-08	0.0429446	2.22285e-09	3.89773e-08
ARS-BFGL-NGS-5148	2	78839135	12784371	LYPD6B		LY6/PLAUR domain containing 6B	2	-	47068529	47302218	cis	3.99415e-08	0.0435382	6.72247e-08	3.99415e-08
Hapmap48053-BTA-69359	3	107542688	12780864				2	-	5014247	5016211	trans	3.99809e-08	0.0435382	1.46726e-08	3.99809e-08
ARS-BFGL-NGS-14970	5	55865567	12863996	TSFM		Ts translation elongation factor, mitochondrial	5	-	56003067	56011109	cis	3.99541e-08	0.0435382	5.53875e-09	3.99541e-08
BTB-00809334	21	19658065	12793614	MRPL46		mitochondrial ribosomal protein L46	21	-	19858317	19867590	cis	3.98013e-08	0.0435382	1.00802e-08	4.64607e-07
Hapmap29749-BTA-61115	26	31006924	12819218	GSTO1	D	glutathione S-transferase omega 1	26	+	25088448	25097722	cis	4.02557e-08	0.0437103	4.30994e-16	1.93792e-11
ARS-BFGL-NGS-104811	10	26553874	12697629	Ang4	D	angiogenin, ribonuclease A family, member 4	10	-	26433796	26445634	cis	4.11767e-08	0.0445812	1.5237e-11	2.77632e-10
Hapmap23154-BTA-147871	7	34534432	12884353	SNCB		synuclein, beta	7	-	39447681	39456598	cis	4.19767e-08	0.0453163	6.24668e-14	1.99332e-11
BTB-01512634	15	6962261	12733686	C11orf70		chromosome 11 open reading frame 70	15	-	6917398	6947618	cis	4.21219e-08	0.0453424	7.09591e-13	6.47019e-12
Hapmap49734-BTA-74577	5	94570828	12857956				5	+	95397671	95422813	cis	4.24312e-08	0.0454144	1.84182e-08	4.24312e-08
BTA-65330-no-rs	10	33877992	12697629	Ang4	D	angiogenin, ribonuclease A family, member 4	10	-	26433796	26445634	cis	4.23697e-08	0.0454144	8.29568e-07	1.37389e-06
BTB-00385685	9	25408468	12898602	COQ3		coenzyme Q3 methyltransferase	9	+	51053688	51077752	cis	4.27897e-08	0.0456676	8.5703e-08	4.27897e-08
ARS-BFGL-NGS-43162	11	49172006	12704196				11	-	49095462	49096946	cis	4.346e-08	0.0462512	1.65543e-09	4.346e-08
BTA-117579-no-rs	7	36526130	12884353	SNCB		synuclein, beta	7	-	39447681	39456598	cis	4.37594e-08	0.046395	1.92504e-09	4.96381e-09
BTA-88624-no-rs	11	29691021	12703930	LHCGR		luteinizing hormone/choriogonadotropin receptor	11	-	30823435	30887992	cis	4.39667e-08	0.046395	1.76181e-08	6.91419e-08
Hapmap48511-BTA-88656	11	29724170	12703930	LHCGR		luteinizing hormone/choriogonadotropin receptor	11	-	30823435	30887992	cis	4.39667e-08	0.046395	1.76181e-08	6.91419e-08
ARS-BFGL-NGS-64084	8	101135756	12894933	BRINP1		bone morphogenetic protein/retinoic acid inducible neural-specific 1	8	-	110409332	110605777	cis	4.47449e-08	0.0470836	1.44617e-08	4.47449e-08
Hapmap41584-BTA-56031	23	24939249	12803975	ZFP57		ZFP57 zinc finger protein	23	+	28735237	28740327	cis	4.51953e-08	0.0474243	1.01351e-09	4.51953e-08
BTB-01412384	2	53452826	12784371	LYPD6B		LY6/PLAUR domain containing 6B	2	-	47068529	47302218	cis	4.58517e-08	0.0479787	1.62617e-07	4.58517e-08
ARS-BFGL-NGS-98964	18	19412506	12759702				18	-	24112351	24114379	cis	4.62053e-08	0.048214	7.4253e-09	4.62053e-08
Hapmap49222-BTA-55895	23	25486358	12801474				23	+	27679384	27692448	cis	4.67244e-08	0.0486203	8.50284e-10	4.67244e-08
BTB-00417947	10	27697177	12697507	Ang4	D	angiogenin, ribonuclease A family, member 4	10	-	26429016	26445589	cis	4.73793e-08	0.0491275	6.26559e-07	2.45512e-06
BTA-05960-no-rs	19	32214521	12761394	NME1		NME/NM23 nucleoside diphosphate kinase 1	19	+	36223568	36225627	cis	4.74742e-08	0.0491275	6.67003e-08	4.74742e-08
ARS-BFGL-NGS-38779	11	1214856	12707959	COA5		cytochrome c oxidase assembly factor 5	11	-	3758835	3793387	cis	4.81056e-08	0.049629	3.84534e-09	4.81056e-08
Hapmap39272-BTA-45334	19	38018129	12769620	SPATA20		spermatogenesis associated 20	19	-	36799921	36807919	cis	4.82237e-08	0.049629	1.85483e-08	4.82237e-08
Hapmap24085-BTA-143102	5	46364432	12856688				5	+	47467839	47607154	cis	4.90582e-08	0.0503494	4.64868e-08	4.90582e-08
ARS-BFGL-BAC-42122	25	34193877	12815000				25	-	27256081	27256928	cis	5.02906e-08	0.0514733	5.14025e-08	5.02906e-08
ARS-BFGL-NGS-38417	25	1272855	12816117	TSR3		TSR3, 20S rRNA accumulation, homolog (S. cerevisiae)	25	-	1067753	1070205	cis	5.07765e-08	0.051829	9.22001e-12	3.08432e-10
ARS-BFGL-NGS-89539	5	50175236	12856688				5	+	47467839	47607154	cis	5.09684e-08	0.0518835	6.20475e-08	5.09684e-08
Hapmap35171-BES8_Contig573_3337	19	25260008	12767675	P2RX5		purinergic receptor P2X, ligand gated ion channel, 5	19	-	24983317	24996301	cis	5.11348e-08	0.0519118	2.40238e-08	5.11348e-08
BTA-120479-no-rs	1	151909846	12683216	TF		transferrin	1	-	136683311	136722309	cis	5.19695e-08	0.0521465	1.85836e-08	5.19695e-08
UA-IFASA-3744	1	141950092	12680435	FAM3B		family with sequence similarity 3, member B	1	+	143048268	143143545	cis	5.18055e-08	0.0521465	4.2868e-09	7.68929e-08
ARS-BFGL-BAC-43754	25	17938228	12815000				25	-	27256081	27256928	cis	5.19696e-08	0.0521465	3.30235e-09	5.19696e-08
ARS-BFGL-NGS-6156	25	28470779	12815000				25	-	27256081	27256928	cis	5.19324e-08	0.0521465	6.41255e-07	5.19324e-08
Hapmap47369-BTA-66337	29	46796930	12833859	MRPL11		mitochondrial ribosomal protein L11	29	-	45127205	45130554	cis	5.2062e-08	0.0521465	1.62278e-08	5.2062e-08
ARS-BFGL-NGS-30159	17	6191683	12743852	SH3D19		SH3 domain containing 19	17	+	6636917	6686708	cis	5.28492e-08	0.0526534	7.82484e-09	5.28492e-08
ARS-BFGL-NGS-79791	17	6148697	12743852	SH3D19		SH3 domain containing 19	17	+	6636917	6686708	cis	5.28492e-08	0.0526534	7.82484e-09	5.28492e-08
Hapmap38442-BTA-87622	1	120337884	12684241	CPB1		carboxypeptidase B1 (tissue)	1	-	120278800	120315813	cis	5.39521e-08	0.0536097	3.31583e-08	5.39521e-08
BTB-00305676	7	38584625	12884353	SNCB		synuclein, beta	7	-	39447681	39456598	cis	5.42308e-08	0.053744	4.45761e-08	1.48553e-07
BTB-01207097	7	42811272	12884353	SNCB		synuclein, beta	7	-	39447681	39456598	cis	5.46777e-08	0.0538659	1.05659e-09	2.86044e-09
ARS-BFGL-NGS-103975	17	3742669	12747149	FAM160A1		family with sequence similarity 160, member A1	17	-	6088753	6207768	cis	5.45766e-08	0.0538659	1.46623e-07	5.45766e-08
ARS-BFGL-NGS-40378	29	50296573	12831948	POLR2L		polymerase (RNA) II (DNA directed) polypeptide L, 7.6kDa	29	+	50689638	50694425	cis	5.47852e-08	0.0538659	8.57705e-07	5.47852e-08
ARS-BFGL-NGS-22056	29	46858633	12831948	POLR2L		polymerase (RNA) II (DNA directed) polypeptide L, 7.6kDa	29	+	50689638	50694425	cis	5.61228e-08	0.0550366	2.25963e-07	5.61228e-08
ARS-BFGL-NGS-3378	17	5056225	12747149	FAM160A1		family with sequence similarity 160, member A1	17	-	6088753	6207768	cis	5.66354e-08	0.0553943	6.67091e-11	5.66354e-08
BTB-00098380	2	51825396	12780097	LYPD6		LY6/PLAUR domain containing 6	2	-	46723405	46759004	cis	5.71016e-08	0.0557049	9.42142e-09	5.71016e-08
ARS-BFGL-NGS-93014	23	37029269	12804528				23	-	27165175	27168100	cis	5.75938e-08	0.0558939	3.71078e-08	4.31948e-07
UA-IFASA-8351	23	37004511	12804528				23	-	27165175	27168100	cis	5.75938e-08	0.0558939	3.71078e-08	4.31948e-07
Hapmap32230-BTC-046313	6	103355581	12698608	PTPN13		protein tyrosine phosphatase, non-receptor type 13 (APO-1/CD95 (Fas)-associated phosphatase)	11	+	5754342	5777408	trans	5.79025e-08	0.0559038	1.63933e-11	3.1434e-10
Hapmap33438-BTC-046008	6	103405065	12698608	PTPN13		protein tyrosine phosphatase, non-receptor type 13 (APO-1/CD95 (Fas)-associated phosphatase)	11	+	5754342	5777408	trans	5.79025e-08	0.0559038	1.63933e-11	3.1434e-10
BTA-60642-no-rs	25	8317735	12812085	GNPTG		N-acetylglucosamine-1-phosphate transferase, gamma subunit	25	+	1070474	1080530	cis	5.81419e-08	0.0559907	1.14074e-10	6.06754e-09
ARS-BFGL-NGS-69831	7	41956061	12884453				7	-	41790197	41806517	cis	5.92501e-08	0.0568748	1.00048e-11	2.1073e-10
ARS-BFGL-NGS-1837	19	26556279	12769620	SPATA20		spermatogenesis associated 20	19	-	36799921	36807919	cis	5.93637e-08	0.0568748	5.7643e-08	5.93637e-08
ARS-BFGL-NGS-1649	5	35186437	12859196				5	+	29012107	29034478	cis	5.95731e-08	0.0569299	2.71359e-10	5.95731e-08
Hapmap38201-BTA-15716	1	141030093	12680435	FAM3B		family with sequence similarity 3, member B	1	+	143048268	143143545	cis	6.00404e-08	0.0572304	7.256e-08	4.58778e-07
Hapmap59534-rs29022537	19	32148966	12763206	ZSWIM7		zinc finger, SWIM-type containing 7	19	+	34074742	34084352	cis	6.08682e-08	0.0578722	1.05078e-07	6.08682e-08
UA-IFASA-2781	5	29989860	12859196				5	+	29012107	29034478	cis	6.17098e-08	0.0584379	1.75442e-09	6.17098e-08
ARS-BFGL-NGS-4240	23	28087630	12806154	ALDH5A1		aldehyde dehydrogenase 5 family, member A1	23	-	32950888	32976657	cis	6.17751e-08	0.0584379	5.86136e-08	6.17751e-08
ARS-BFGL-NGS-53285	17	66577268	12745564	OAS1		2'-5'-oligoadenylate synthetase 1, 40/46kDa	17	-	63654552	63660159	cis	6.26076e-08	0.0589796	1.07765e-07	6.26076e-08
ARS-BFGL-NGS-43531	23	42550545	12803619	MCUR1		mitochondrial calcium uniporter regulator 1	23	+	42547950	42567128	cis	6.28201e-08	0.0589796	2.84414e-08	6.28201e-08
UA-IFASA-1564	23	19256555	12801474				23	+	27679384	27692448	cis	6.27992e-08	0.0589796	1.84059e-07	6.27992e-08
ARS-BFGL-NGS-91292	1	123713681	12683216	TF		transferrin	1	-	136683311	136722309	cis	6.41111e-08	0.0598915	8.16129e-08	6.41111e-08
ARS-BFGL-NGS-7234	2	121649725	12775974	TMEM54		transmembrane protein 54	2	+	121604099	121611302	cis	6.39969e-08	0.0598915	6.54661e-09	6.39969e-08
ARS-BFGL-NGS-36755	23	24252110	12806203	GSTA4		glutathione S-transferase alpha 4	23	-	24963227	24977291	cis	6.45927e-08	0.0601913	8.11909e-08	6.45927e-08
Hapmap38514-BTA-63523	1	144951932	12683216	TF		transferrin	1	-	136683311	136722309	cis	6.55872e-08	0.0605158	1.96328e-08	6.55872e-08
BTB-00098707	2	52109717	12783409	MGAT5		mannosyl (alpha-1,6-)-glycoprotein beta-1,6-N-acetyl-glucosaminyltransferase	2	-	63118922	63362056	cis	6.54609e-08	0.0605158	1.90023e-07	6.54609e-08
BTB-00098730	2	52130607	12783409	MGAT5		mannosyl (alpha-1,6-)-glycoprotein beta-1,6-N-acetyl-glucosaminyltransferase	2	-	63118922	63362056	cis	6.54609e-08	0.0605158	1.90023e-07	6.54609e-08
ARS-BFGL-NGS-108281	27	35592055	12823743	EIF4EBP1		eukaryotic translation initiation factor 4E binding protein 1	27	+	32951594	32973439	cis	6.51103e-08	0.0605158	5.63756e-08	6.51103e-08
ARS-BFGL-NGS-40367	5	42528376	12856688				5	+	47467839	47607154	cis	6.6676e-08	0.0610692	2.34184e-08	6.6676e-08
BTB-01218371	9	31726626	12898602	COQ3		coenzyme Q3 methyltransferase	9	+	51053688	51077752	cis	6.64168e-08	0.0610692	1.51284e-07	6.64168e-08
Hapmap49780-BTA-86092	12	19406605	12711745	EBPL		emopamil binding protein-like	12	-	19298708	19328177	cis	6.65397e-08	0.0610692	7.56165e-10	6.65397e-08
ARS-BFGL-NGS-6754	4	71089406	12849898	CYCS		cytochrome c, somatic	4	+	71186306	71189109	cis	6.76301e-08	0.061792	5.17598e-10	6.76301e-08
ARS-BFGL-NGS-107926	8	70785796	12892131	TNFRSF10A		tumor necrosis factor receptor superfamily, member 10a	8	+	70936164	70946952	cis	6.79103e-08	0.061897	5.03338e-11	2.7599e-10
BTA-60940-no-rs	26	24604029	12821106	GSTO1	D	glutathione S-transferase omega 1	26	+	25060114	25074160	cis	6.88292e-08	0.0625823	5.93166e-08	6.88292e-08
ARS-BFGL-NGS-8442	19	30250870	12768951	SCO1		SCO1 cytochrome c oxidase assembly protein	19	-	30276155	30296404	cis	6.91206e-08	0.0626951	4.01416e-07	6.91206e-08
Hapmap43049-BTA-78931	7	52788724	12884353	SNCB		synuclein, beta	7	-	39447681	39456598	cis	6.96236e-08	0.0626959	8.22123e-15	7.07419e-12
ARS-BFGL-NGS-42962	14	79800617	12722170	C8orf59		chromosome 8 open reading frame 59	14	+	79754128	79759227	cis	6.94672e-08	0.0626959	1.54647e-10	2.61686e-09
ARS-BFGL-NGS-90275	19	32961132	12761394	NME1		NME/NM23 nucleoside diphosphate kinase 1	19	+	36223568	36225627	cis	6.92911e-08	0.0626959	3.31048e-08	6.92911e-08
BTB-00310554	7	47984663	12884353	SNCB		synuclein, beta	7	-	39447681	39456598	cis	7.11086e-08	0.0631825	6.0204e-10	6.84361e-09
ARS-BFGL-NGS-93607	11	5593781	12707959	COA5		cytochrome c oxidase assembly factor 5	11	-	3758835	3793387	cis	7.1176e-08	0.0631825	8.16188e-09	7.1176e-08
ARS-BFGL-NGS-30929	20	18258856	12786048	ANKRD55		ankyrin repeat domain 55	20	+	23007391	23117580	cis	7.06244e-08	0.0631825	1.09663e-07	1.88692e-07
BTB-01133599	20	18286048	12786048	ANKRD55		ankyrin repeat domain 55	20	+	23007391	23117580	cis	7.06244e-08	0.0631825	1.09663e-07	1.88692e-07
ARS-BFGL-NGS-91108	26	24130397	12821106	GSTO1	D	glutathione S-transferase omega 1	26	+	25060114	25074160	cis	7.08329e-08	0.0631825	8.57983e-08	7.08329e-08
ARS-BFGL-NGS-31659	27	33035739	12823743	EIF4EBP1		eukaryotic translation initiation factor 4E binding protein 1	27	+	32951594	32973439	cis	7.11524e-08	0.0631825	1.33383e-07	7.11524e-08
ARS-BFGL-NGS-76347	1	146704618	12683216	TF		transferrin	1	-	136683311	136722309	cis	7.29417e-08	0.0641666	1.16373e-08	7.29417e-08
ARS-BFGL-NGS-96167	9	41774653	12898602	COQ3		coenzyme Q3 methyltransferase	9	+	51053688	51077752	cis	7.3141e-08	0.0641666	1.8655e-07	7.3141e-08
BTA-27247-no-rs	23	26736263	12805748	HLA-B		major histocompatibility complex, class I, B	23	-	28502521	28506312	cis	7.30492e-08	0.0641666	9.51222e-08	7.30492e-08
ARS-BFGL-NGS-35155	25	14261980	12812019	NDE1		nudE neurodevelopment protein 1	25	+	14189695	14237244	cis	7.30788e-08	0.0641666	3.35728e-08	7.30788e-08
ARS-BFGL-NGS-62295	26	31555351	12821106	GSTO1	D	glutathione S-transferase omega 1	26	+	25060114	25074160	cis	7.30795e-08	0.0641666	3.41711e-08	7.30795e-08
BTA-62777-no-rs	27	33501205	12823743	EIF4EBP1		eukaryotic translation initiation factor 4E binding protein 1	27	+	32951594	32973439	cis	7.40199e-08	0.0647859	5.79085e-08	7.40199e-08
Hapmap53401-rs29011412	7	69630391	12884353	SNCB		synuclein, beta	7	-	39447681	39456598	cis	7.45144e-08	0.0650667	1.02701e-13	2.27443e-11
BTB-01447256	13	34162016	12717982	PHYH		phytanoyl-CoA 2-hydroxylase	13	-	28254812	28275520	cis	7.50688e-08	0.0653984	3.33424e-10	7.50688e-08
Hapmap48983-BTA-100103	3	104371879	12760156				18	-	19322171	19322425	trans	7.54773e-08	0.0655976	8.45546e-09	7.54773e-08
ARS-BFGL-NGS-22092	11	11404878	12703781	XDH		xanthine dehydrogenase	11	-	14176297	14236376	cis	7.56477e-08	0.0655976	3.17701e-08	1.77718e-08
ARS-BFGL-NGS-84483	5	55967255	12864535	OS9		osteosarcoma amplified 9, endoplasmic reticulum lectin	5	-	56070690	56104924	cis	7.62753e-08	0.0656508	3.37155e-08	3.15264e-07
Hapmap47090-BTA-73564	5	57165320	12864535	OS9		osteosarcoma amplified 9, endoplasmic reticulum lectin	5	-	56070690	56104924	cis	7.62753e-08	0.0656508	3.37155e-08	3.15264e-07
ARS-BFGL-NGS-54127	21	19897848	12793614	MRPL46		mitochondrial ribosomal protein L46	21	-	19858317	19867590	cis	7.64101e-08	0.0656508	1.10844e-08	1.2992e-07
ARS-BFGL-NGS-23660	23	31142042	12801474				23	+	27679384	27692448	cis	7.63566e-08	0.0656508	1.65604e-09	7.63566e-08
ARS-BFGL-NGS-105321	2	56040478	12780097	LYPD6		LY6/PLAUR domain containing 6	2	-	46723405	46759004	cis	7.71115e-08	0.0660768	1.05662e-08	7.71115e-08
ARS-BFGL-NGS-109612	23	29535762	12804655				23	-	25426554	25430162	cis	7.72587e-08	0.0660768	5.86073e-08	7.72587e-08
ARS-BFGL-NGS-109493	1	146354654	12680257	PDXK		pyridoxal (pyridoxine, vitamin B6) kinase	1	+	146490839	146516811	cis	7.95753e-08	0.0677488	2.05906e-08	7.95753e-08
BTA-56389-no-rs	1	146384457	12680257	PDXK		pyridoxal (pyridoxine, vitamin B6) kinase	1	+	146490839	146516811	cis	7.95753e-08	0.0677488	2.05906e-08	7.95753e-08
ARS-BFGL-NGS-86172	2	105687751	12780982	NHEJ1		nonhomologous end-joining factor 1	2	-	107742904	107834901	cis	8.22528e-08	0.0698696	2.50071e-08	5.04763e-07
BTB-00553468	14	18086520	12725409	FAM83A		family with sequence similarity 83, member A	14	-	18182442	18201276	cis	8.36806e-08	0.0709216	6.04037e-09	8.36806e-08
Hapmap48243-BTA-19814	8	106349950	12894933	BRINP1		bone morphogenetic protein/retinoic acid inducible neural-specific 1	8	-	110409332	110605777	cis	8.49473e-08	0.0718326	1.37366e-07	8.49473e-08
BTB-00393505	9	55414103	12898602	COQ3		coenzyme Q3 methyltransferase	9	+	51053688	51077752	cis	8.5408e-08	0.0719166	1.72544e-07	8.5408e-08
ARS-BFGL-BAC-28947	23	32811208	12804655				23	-	25426554	25430162	cis	8.54306e-08	0.0719166	2.77843e-07	8.54306e-08
BTA-48332-no-rs	2	86307970	12784371	LYPD6B		LY6/PLAUR domain containing 6B	2	-	47068529	47302218	cis	8.66214e-08	0.0725562	2.65412e-07	8.66214e-08
UA-IFASA-8241	9	42153923	12898602	COQ3		coenzyme Q3 methyltransferase	9	+	51053688	51077752	cis	8.66702e-08	0.0725562	4.69899e-07	8.66702e-08
ARS-BFGL-NGS-59560	13	60691132	12713572	VIM		vimentin	13	+	31945012	31952941	cis	8.67714e-08	0.0725562	1.20211e-06	3.50665e-07
ARS-BFGL-NGS-17653	23	21539674	12801474				23	+	27679384	27692448	cis	8.79915e-08	0.0734126	5.35827e-09	8.79915e-08
ARS-BFGL-NGS-98138	1	136443961	12680435	FAM3B		family with sequence similarity 3, member B	1	+	143048268	143143545	cis	8.83463e-08	0.0735448	2.96766e-08	3.22974e-07
ARS-BFGL-NGS-72308	1	135751118	12683216	TF		transferrin	1	-	136683311	136722309	cis	8.98059e-08	0.0743019	3.229e-08	8.98059e-08
ARS-USMARC-646	5	25800581	12856461				5	+	31283919	31283992	cis	8.98508e-08	0.0743019	1.29327e-07	8.98508e-08
ARS-BFGL-NGS-107316	13	28727990	12720864	HACD1		3-hydroxyacyl-CoA dehydratase 1	13	-	32347669	32369657	cis	8.95557e-08	0.0743019	2.85313e-08	8.95557e-08
ARS-BFGL-NGS-66769	7	65689219	12884353	SNCB		synuclein, beta	7	-	39447681	39456598	cis	9.15364e-08	0.0753977	4.14833e-11	3.90024e-09
BTB-00315300	7	62632650	12884353	SNCB		synuclein, beta	7	-	39447681	39456598	cis	9.17798e-08	0.0753977	5.49511e-05	1.85446e-05
ARS-BFGL-NGS-105181	19	37670702	12769620	SPATA20		spermatogenesis associated 20	19	-	36799921	36807919	cis	9.17756e-08	0.0753977	1.73038e-08	9.17756e-08
BTB-01400946	7	46981340	12884353	SNCB		synuclein, beta	7	-	39447681	39456598	cis	9.32142e-08	0.0762417	1.47472e-11	9.81838e-10
ARS-BFGL-NGS-29040	29	45287502	12830739				29	+	45274394	45288012	cis	9.30906e-08	0.0762417	7.01688e-10	9.30906e-08
ARS-BFGL-NGS-46096	10	29836917	12697204	RNASE4		ribonuclease, RNase A family, 4	10	-	26423864	26445603	cis	9.38751e-08	0.076615	2.3067e-08	9.38751e-08
Hapmap49372-BTA-91009	26	23689229	12819218	GSTO1	D	glutathione S-transferase omega 1	26	+	25088448	25097722	cis	9.62578e-08	0.0783888	1.06992e-11	2.68849e-09
BTA-28350-no-rs	17	27701281	12820938	RPP30		ribonuclease P/MRP 30kDa subunit	26	+	12531280	12559201	trans	9.66827e-08	0.078564	2.10643e-06	9.66827e-08
ARS-BFGL-NGS-25966	8	105310237	12894933	BRINP1		bone morphogenetic protein/retinoic acid inducible neural-specific 1	8	-	110409332	110605777	cis	9.72737e-08	0.0788732	5.4392e-08	9.72737e-08
Hapmap50202-BTA-106854	2	45026036	12784371	LYPD6B		LY6/PLAUR domain containing 6B	2	-	47068529	47302218	cis	9.7705e-08	0.0789377	9.89646e-07	9.7705e-08
Hapmap51172-BTA-122698	11	23803086	12698660	EPAS1		endothelial PAS domain protein 1	11	+	28576239	28666833	cis	9.77747e-08	0.0789377	4.24863e-08	9.77747e-08
ARS-BFGL-NGS-64657	11	5872611	12707959	COA5		cytochrome c oxidase assembly factor 5	11	-	3758835	3793387	cis	9.85582e-08	0.0793991	8.05542e-09	9.85582e-08
BTB-00417947	10	27697177	12697204	RNASE4		ribonuclease, RNase A family, 4	10	-	26423864	26445603	cis	9.97901e-08	0.0802191	1.90164e-07	9.97901e-08
ARS-BFGL-BAC-15514	1	145280015	12683216	TF		transferrin	1	-	136683311	136722309	cis	1.01052e-07	0.0810595	1.5782e-07	1.01052e-07
Hapmap49875-BTA-116192	7	36554973	12884353	SNCB		synuclein, beta	7	-	39447681	39456598	cis	1.01899e-07	0.0815643	3.89896e-12	1.30289e-09
Hapmap40557-BTA-55940	23	22976019	12802789				23	+	27862916	27867536	cis	1.02741e-07	0.0820629	4.34055e-18	1.09319e-13
ARS-BFGL-NGS-13911	7	39553781	12884353	SNCB		synuclein, beta	7	-	39447681	39456598	cis	1.03087e-07	0.0821641	4.67706e-05	4.96575e-05
Hapmap61092-rs29026735	15	50976808	12726925	LYVE1		lymphatic vessel endothelial hyaluronan receptor 1	15	+	42678184	42692474	cis	1.05081e-07	0.0835756	2.18223e-08	1.05081e-07
Hapmap38755-BTA-47611	2	51129488	12784371	LYPD6B		LY6/PLAUR domain containing 6B	2	-	47068529	47302218	cis	1.05667e-07	0.0838636	1.31202e-07	1.05667e-07
ARS-BFGL-NGS-13638	1	140569637	12686760	PSMG1		proteasome (prosome, macropain) assembly chaperone 1	1	-	140726627	140739236	cis	1.0598e-07	0.0839342	4.20403e-10	4.71495e-08
Hapmap31420-BTA-137383	23	38521106	12806154	ALDH5A1		aldehyde dehydrogenase 5 family, member A1	23	-	32950888	32976657	cis	1.06641e-07	0.0842795	4.7758e-08	1.06641e-07
BTB-01981433	0	0	12894933	BRINP1		bone morphogenetic protein/retinoic acid inducible neural-specific 1	8	-	110409332	110605777	NA	1.09677e-07	0.0863147	1.77865e-08	1.09677e-07
Hapmap35581-SCAFFOLD50571_5477	0	0	12894933	BRINP1		bone morphogenetic protein/retinoic acid inducible neural-specific 1	8	-	110409332	110605777	NA	1.09677e-07	0.0863147	1.77865e-08	1.09677e-07
BTB-01534933	6	107576198	12873040	SLC2A9		solute carrier family 2 (facilitated glucose transporter), member 9	6	-	109907497	110067530	cis	1.10535e-07	0.0868075	1.3353e-08	1.10535e-07
ARS-BFGL-NGS-100821	2	105666691	12780982	NHEJ1		nonhomologous end-joining factor 1	2	-	107742904	107834901	cis	1.11657e-07	0.0875052	1.81798e-08	3.28657e-07
BTB-01593409	9	62407540	12898602	COQ3		coenzyme Q3 methyltransferase	9	+	51053688	51077752	cis	1.12086e-07	0.0876581	1.08256e-07	1.12086e-07
ARS-BFGL-NGS-12528	5	56515069	12858042	OR6C2		olfactory receptor, family 6, subfamily C, member 2	5	+	58113693	58115581	cis	1.13037e-07	0.0881842	2.66949e-06	1.30553e-09
BTA-17229-no-rs	9	40460754	12899078	METTL24		methyltransferase like 24	9	+	40335194	40462569	cis	1.13356e-07	0.0881842	1.19759e-09	1.13356e-07
Hapmap40178-BTA-55802	23	21748514	12803975	ZFP57		ZFP57 zinc finger protein	23	+	28735237	28740327	cis	1.13465e-07	0.0881842	8.04983e-09	1.13465e-07
ARS-BFGL-NGS-13426	20	39071965	12786127				20	+	35988524	35994134	cis	1.1464e-07	0.088913	3.62719e-09	6.13992e-08
BTA-99248-no-rs	17	8690167	12747149	FAM160A1		family with sequence similarity 160, member A1	17	-	6088753	6207768	cis	1.14959e-07	0.0889761	1.08323e-07	1.14959e-07
ARS-BFGL-NGS-31780	2	79226952	12784371	LYPD6B		LY6/PLAUR domain containing 6B	2	-	47068529	47302218	cis	1.15921e-07	0.0895357	1.21464e-07	1.15921e-07
ARS-BFGL-NGS-28385	25	28049888	12812121	SUMF2		sulfatase modifying factor 2	25	+	27995066	28005720	cis	1.1705e-07	0.0902217	8.52553e-12	8.2003e-10
BTB-00455867	11	8449441	12703781	XDH		xanthine dehydrogenase	11	-	14176297	14236376	cis	1.18117e-07	0.0907601	3.6109e-06	1.15647e-06
BTA-122662-no-rs	17	7997532	12747149	FAM160A1		family with sequence similarity 160, member A1	17	-	6088753	6207768	cis	1.18233e-07	0.0907601	1.6863e-08	1.18233e-07
BTB-01138133	15	26167118	12847968				3	-	28623391	28623702	trans	1.18728e-07	0.0909537	4.89369e-08	1.8327e-08
ARS-BFGL-NGS-100756	2	65279621	12780097	LYPD6		LY6/PLAUR domain containing 6	2	-	46723405	46759004	cis	1.19715e-07	0.0912511	3.27203e-08	1.19715e-07
ARS-BFGL-NGS-58321	7	46954435	12884353	SNCB		synuclein, beta	7	-	39447681	39456598	cis	1.19847e-07	0.0912511	4.09895e-11	1.68042e-09
ARS-BFGL-NGS-43333	23	28627993	12806154	ALDH5A1		aldehyde dehydrogenase 5 family, member A1	23	-	32950888	32976657	cis	1.19765e-07	0.0912511	8.8833e-08	1.19765e-07
Hapmap24986-BTC-065021	14	4068825	12725409	FAM83A		family with sequence similarity 83, member A	14	-	18182442	18201276	cis	1.21192e-07	0.092088	8.28327e-08	1.21192e-07
BTB-01966013	7	22920391	12888011	CCNI2		cyclin I family, member 2	7	-	22886255	22891925	cis	1.2288e-07	0.0931816	4.1657e-10	1.08946e-08
BTB-00932483	26	22826271	12821106	GSTO1	D	glutathione S-transferase omega 1	26	+	25060114	25074160	cis	1.25578e-07	0.0950352	8.02198e-08	1.25578e-07
ARS-BFGL-NGS-2659	19	37121888	12769620	SPATA20		spermatogenesis associated 20	19	-	36799921	36807919	cis	1.26192e-07	0.0953073	6.266e-09	1.26192e-07
BTB-01435179	8	96991143	12894933	BRINP1		bone morphogenetic protein/retinoic acid inducible neural-specific 1	8	-	110409332	110605777	cis	1.26788e-07	0.0955648	1.13947e-07	1.26788e-07
ARS-BFGL-NGS-19324	11	18833272	12703781	XDH		xanthine dehydrogenase	11	-	14176297	14236376	cis	1.27774e-07	0.0961145	2.04774e-09	2.18177e-09
ARS-BFGL-NGS-13426	20	39071965	12786794	EGFLAM		EGF-like, fibronectin type III and laminin G domains	20	-	35997622	36178627	cis	1.29695e-07	0.0973641	5.57343e-09	5.61952e-08
ARS-BFGL-NGS-25270	5	114499520	12867867	TTLL1		tubulin tyrosine ligase-like family member 1	5	-	114494262	114530242	cis	1.33003e-07	0.0992507	2.12907e-08	1.33003e-07
ARS-BFGL-NGS-3939	5	114440233	12867867	TTLL1		tubulin tyrosine ligase-like family member 1	5	-	114494262	114530242	cis	1.33003e-07	0.0992507	2.12907e-08	1.33003e-07
Hapmap41631-BTA-75177	5	114405063	12867867	TTLL1		tubulin tyrosine ligase-like family member 1	5	-	114494262	114530242	cis	1.33003e-07	0.0992507	2.12907e-08	1.33003e-07
ARS-BFGL-NGS-13803	18	14526709	12750457	RPL13		ribosomal protein L13	18	+	14533164	14535553	cis	1.33904e-07	0.0995266	3.35277e-08	1.33904e-07
BTB-01423688	20	38675350	12786794	EGFLAM		EGF-like, fibronectin type III and laminin G domains	20	-	35997622	36178627	cis	1.3388e-07	0.0995266	8.59307e-11	9.01155e-10
ARS-BFGL-NGS-29563	17	18574363	12742595	MGARP		mitochondria-localized glutamic acid-rich protein	17	+	18709903	18721279	cis	1.34427e-07	0.0997174	9.16432e-09	3.23137e-08
